# Supplementary material for: Implications of the Circumpolar Genetic Structure of Polar Bears for Their Conservation in a Rapidly Warming Arctic
Source: PLoS One. 2015 Jan 6;10(1):e112021. doi: 10.1371/journal.pone.0112021 (PMC4285400; doi:10.1371/journal.pone.0112021)
Supplement: S11 Table — Metadata associated with samples of polar bears collected for microsatellite and mitochondrial DNA (mtDNA) analysis. Table in MS Excel Format. (XLSX) [file pone.0112021.s017.xlsx]

## Sheet: APPENDIX 130325
Bear Key	Specimen #	Subpopulation	Microsatellite Data	mtDNA Data	Latitude	Longitude	Date of collection	Decade	Collection Method	Sex	Age	Publication History (Microsatellite)
711990	7119	EG	√		79.9	-16.9667	1990	1990	Capture			Published
712090	7120	EG	√		79.9	-16.9667	1990	1990	Capture			Published
712190	7121	EG	√		80.5333	-18.3333	1990	1990	Capture			Published
712390	7123	EG	√		80.3167	-13.8833	1990	1990	Capture			Published
712490	7124	EG	√		80.9667	-13.45	1990	1990	Capture			Published
712590	7125	EG	√		80.2333	-19.3333	1990	1990	Capture			Published
712790	7127	EG	√		80.2833	-13.1333	1990	1990	Capture			Published
712890	7128	EG	√		79.5333	-15.95	1990	1990	Capture			Published
712990	7129	EG	√		79.15	-17.1833	1990	1990	Capture			Published
713190	7131	EG	√		79.1833	-17.1833	1990	1990	Capture			Published
713290	7132	EG	√		79.4	-16.4167	1990	1990	Capture			Published
713390	7133	EG	√		80.0667	-17.0833	1990	1990	Capture			Published
735190	7351	EG	√		80.5167	-10.95	1990	1990	Capture			Published
735290	7352	EG	√		79.6333	-17.9667	1990	1990	Capture			Published
L1441690	L14416	EG	√		69.6	-23.6667	1990	1990	Capture			Published
L1441790	L14417	EG	√		69.9	-22.5833	1990	1990	Capture			Published
L1441890	L14418	EG	√		70	-23	1990	1990	Capture			Published
L1441990	L14419	EG	√		69.8833	-22.9167	1990	1990	Capture			Published
L1442090	L14420	EG	√		70.4333	-21.6667	1990	1990	Capture			Published
L1442190	L14421	EG	√		70	-23	1990	1990	Capture			Published
L1442290	L14422	EG	√		69.6	-23.6667	1990	1990	Capture			Published
L1442390	L14423	EG	√		70.4167	-21.8833	1990	1990	Capture			Published
L1442590	L14425	EG	√		70	-23	1990	1990	Capture			Published
L1442690	L14426	EG	√		69.6167	-23.5833	1990	1990	Capture			Published
L1442790	L14427	EG	√		69.8833	-22.9167	1990	1990	Capture			Published
L1442890	L14428	EG	√		69.8833	-22.9167	1990	1990	Capture			Published
L1442990	L14429	EG	√		69.8833	-22.9167	1990	1990	Capture			Published
L1443090	L14430	EG	√		70.1667	-22.0833	1990	1990	Capture			Published
L1443190	L14431	EG	√		73.9167	-20	1990	1990	Capture			Published
L1443290	L14432	EG	√		69.8833	-22.5167	1990	1990	Capture			Published
X113450s	X11345	WH	√		58.5555	-94.4927	1990	1990	Capture	F	Adult	Published
2323992	23239	BS	√				1992	1990	Capture	F	9	Published
2003594	20035	KS		√	74.19	79.14	1994	1990	Capture			New
2004494	20044	LP	√	√	80.193	98.777	1994	1990	Capture			Published
778995	7789	BS	√		78.505	18.95	1995	1990	Capture	F	8	Published
784795	7847	BS	√		77	16	1995	1990	Capture	F	11	Published
790795	7907	BS	√		76.67	25.42	1995	1990	Capture	F	12	Published
790995	7909	BS	√		76.67	25.433	1995	1990	Capture	F	5	Published
791195	7911	BS	√		76.683	25.457	1995	1990	Capture	F	8	Published
791295	7912	BS	√		76.68	25.46	1995	1990	Capture	M	21	Published
791395	7913	BS	√		76.53	25.05	1995	1990	Capture	F	10	Published
791495	7914	BS	√		76.55	25.15	1995	1990	Capture	F	5	Published
791595	7915	BS	√		76.55	25.15	1995	1990	Capture	F	7	Published
791695	7916	BS	√		76.57	25.19	1995	1990	Capture	M	6	Published
791795	7917	BS	√		76.55	25.7	1995	1990	Capture	F	7	Published
791895	7918	BS	√		76.65	25.41	1995	1990	Capture	F	6	Published
791995	7919	BS	√		76.67	25.45	1995	1990	Capture	F	6	Published
792295	7922	BS	√		76.7	25.5	1995	1990	Capture	M	5	Published
792395	7923	BS	√		76.7	25.51	1995	1990	Capture	M	11	Published
792595	7925	BS	√		76.46	24.95	1995	1990	Capture	M	6	Published
793395	7933	BS	√		76.5	25.95	1995	1990	Capture	M	12	Published
793595	7935	BS	√		76.52	25.1	1995	1990	Capture	F	7	Published
793795	7937	BS	√		76.7	25.45	1995	1990	Capture	F	8	Published
794095	7940	BS	√	√	76.5	24.95	1995	1990	Capture	F	6	Published
794395	7943	BS	√		76.67	25.35	1995	1990	Capture	M	7	Published
794495	7944	BS	√		76.51	25.1	1995	1990	Capture	F	10	Published
794795	7947	BS	√		76.51	25.1	1995	1990	Capture	M	8	Published
796095	7960	BS	√				1995	1990	Capture	F		Published
796395	7963	BS	√		76.5	25.1	1995	1990	Capture	F	6	Published
796795	7967	BS	√		76.5	25.1	1995	1990	Capture	M	12	Published
797395	7973	BS	√		77	16.3	1995	1990	Capture	M	13	Published
7966195	79661	BS	√				1995	1990	Capture	?		Published
780196	7801	BS	√		77.63	18.35	1996	1990	Capture	F	11	Published
797596	7975	BS	√		76.468	24.926	1996	1990	Capture	M	8	Published
797796	7977	BS	√		77.95	21.267	1996	1990	Capture	M	18	Published
2303196	23031	BS	√		76.667	25.45	1996	1990	Capture	F	3	Published
2303296	23032	BS	√		77.2	24.2	1996	1990	Capture	F	7	Published
2303996	23039	BS	√		76.57	25.27	1996	1990	Capture	F	6	Published
2304596	23045	BS	√		76.5	25	1996	1990	Capture	M	19	Published
2306096	23060	BS	√		79.25	15.65	1996	1990	Capture	M	3	Published
2306296	23062	BS	√		79.25	15.65	1996	1990	Capture	F	5	Published
2306496	23064	BS	√		77.05	16.01	1996	1990	Capture	M	3	Published
2306596	23065	BS	√		77.5	18.2	1996	1990	Capture	F	11	Published
9619696	96196	BS	√				1996	1990	Capture	M		Published
792697	7926	BS	√		76.75	25.12	1997	1990	Capture	M	5	Published
2307097	23070	BS	√		76.6	25.21	1997	1990	Capture	M	18	Published
2307697	23076	BS	√		76.5	25.1	1997	1990	Capture	F	10	Published
2308697	23086	BS	√				1997	1990	Capture	U		Published
2309497	23094	BS	√		77.446	20.728	1997	1990	Capture	M	7	Published
2309597	23095	BS	√		77.862	21.462	1997	1990	Capture	M	7	Published
2311097	23110	BS	√		76.52	25.07	1997	1990	Capture	M	8	Published
2311197	23111	BS	√	√	76.555	25.086	1997	1990	Capture	F	6	Published
2311397	23113	BS	√	√	76.456	24.977	1997	1990	Capture	F	6	Published
2311597	23115	BS	√		76.91	23.73	1997	1990	Capture	F	17	Published
2311697	23116	BS	√		77.13	23.03	1997	1990	Capture	F	16	Published
2312197	23121	BS	√		77.1	25.17	1997	1990	Capture	M	20	Published
2312397	23123	BS	√		76.46	24.98	1997	1990	Capture	F	8	Published
2312697	23126	BS	√		77.05	24.33	1997	1990	Capture	F	8	Published
2313297	23132	BS	√		76.83	24.8	1997	1990	Capture	M	7	Published
2316097	23160	BS	√		76.75	42.5	1997	1990	Capture	M	8	Published
2316197	23161	BS	√		76.95	41.95	1997	1990	Capture	F	6	Published
2316497	23164	BS	√		76.95	41.95	1997	1990	Capture	M	16	Published
2316597	23165	BS	√		77.22	41.8	1997	1990	Capture	F	8	Published
2316697	23166	BS	√		77.63	41.5	1997	1990	Capture	F	5	Published
2316897	23168	BS	√		77.26	42.95	1997	1990	Capture	F	3	Published
2316997	23169	BS	√		77.5	43.85	1997	1990	Capture	F	9	Published
2317097	23170	BS	√		77.4	42.8	1997	1990	Capture	F	7	Published
2317197	23171	BS	√		77.27	41.13	1997	1990	Capture	F	12	Published
2317297	23172	BS	√		77.6	41.5	1997	1990	Capture	M	3	Published
2317397	23173	BS	√		77.16	40.87	1997	1990	Capture	M	9	Published
2317497	23174	BS	√		77	37.53	1997	1990	Capture	F	5	Published
2317597	23175	BS	√		76.96	37.3	1997	1990	Capture	F	22	Published
2317697	23176	BS	√		76.96	37.3	1997	1990	Capture	M	21	Published
2317797	23177	BS	√		77	37.15	1997	1990	Capture	F	4	Published
2317897	23178	BS	√		76.84	36.96	1997	1990	Capture	F	8	Published
2317997	23179	BS	√		76.84	36.96	1997	1990	Capture	M	14	Published
2318097	23180	BS	√		76.8	37.05	1997	1990	Capture	F	12	Published
2318197	23181	BS	√		77.18	36.93	1997	1990	Capture	M	10	Published
2318297	23182	BS	√		76.97	37.98	1997	1990	Capture	F	16	Published
779098	7790	BS	√	√	77.403	22.477	1998	1990	Capture	F	10	Published
782098	7820	BS	√		76.72	25.507	1998	1990	Capture	M	12	Published
785598	7855	BS	√		77.96	21.192	1998	1990	Capture	M	20	Published
792798	7927	BS	√		76.7	25.5	1998	1990	Capture	M	15	Published
2304698	23046	BS	√		77.298	23.365	1998	1990	Capture	F	23	Published
2319798	23197	BS	√		76.67	25.4	1998	1990	Capture	M	3	Published
2320298	23202	BS	√		77.53	25.13	1998	1990	Capture	M	7	Published
2320598	23205	BS	√		77.62	24.07	1998	1990	Capture	F	13	Published
2321098	23210	BS	√		76.78	26.13	1998	1990	Capture	F	9	Published
2321598	23215	BS	√		76.715	25.487	1998	1990	Capture	M	12	Published
2321698	23216	BS	√	√	76.697	25.51	1998	1990	Capture	F	9	Published
2321798	23217	BS	√		77.095	25.39	1998	1990	Capture	M	26	Published
2321898	23218	BS	√		77.988	23.925	1998	1990	Capture	F	17	Published
2321998	23219	BS	√		77.985	23.823	1998	1990	Capture	F	5	Published
2322198	23221	BS	√		77.158	25.125	1998	1990	Capture	M	13	Published
2322298	23222	BS	√		77.043	25.2	1998	1990	Capture	F	9	Published
2322598	23225	BS	√		76.635	25.355	1998	1990	Capture	F	10	Published
2322698	23226	BS	√		76.572	25.163	1998	1990	Capture	F	12	Published
2322998	23229	BS	√		76.695	25.454	1998	1990	Capture	F	7	Published
2323298	23232	BS	√		77.238	23.113	1998	1990	Capture	M	18	Published
2323398	23233	BS	√		77.238	23.113	1998	1990	Capture	F	11	Published
2323698	23236	BS	√		77.391	22.55	1998	1990	Capture	F	7	Published
2323798	23237	BS	√		78.082	21.065	1998	1990	Capture	F	21	Published
2324298	23242	BS	√		77.55	23.75	1998	1990	Capture	F	15	Published
2324598	23245	BS	√		77.665	24.287	1998	1990	Capture	F	3	Published
2324698	23246	BS	√		76.691	25.442	1998	1990	Capture	F	10	Published
2324998	23249	BS	√		76.55	25.157	1998	1990	Capture	F	14	Published
2325298	23252	BS	√		77.402	23.113	1998	1990	Capture	F	15	Published
2325598	23255	BS	√		76.45	24.994	1998	1990	Capture	F	3	Published
2325698	23256	BS	√		76.67	25.363	1998	1990	Capture	F	15	Published
2326098	23260	BS	√		76.693	25.433	1998	1990	Capture	F	6	Published
2326298	23262	BS	√		76.703	25.475	1998	1990	Capture	F	7	Published
2326598	23265	BS	√		77.455	23.232	1998	1990	Capture	F	12	Published
2326998	23269	BS	√		77.513	23.757	1998	1990	Capture	F	14	Published
2327498	23274	BS	√		78.035	22.843	1998	1990	Capture	F	7	Published
2327898	23278	BS	√		76.633	25.3	1998	1990	Capture	F	16	Published
2328198	23281	BS	√		76.683	25.428	1998	1990	Capture	F	8	Published
2328398	23283	BS	√		77.403	22.685	1998	1990	Capture	M	6	Published
2328598	23285	BS	√		76.93	26.882	1998	1990	Capture	F	5	Published
2328698	23286	BS	√		76.93	26.882	1998	1990	Capture	M	8	Published
2328898	23288	BS	√		78.152	22.44	1998	1990	Capture	F	9	Published
2329198	23291	BS	√		77.808	25.058	1998	1990	Capture	F	13	Published
2329498	23294	BS	√	√	76.458	24.878	1998	1990	Capture	F	15	Published
2329698	23296	BS	√		76.502	26.26	1998	1990	Capture	F	24	Published
2329798	23297	BS	√		76.683	24.207	1998	1990	Capture	M	24	Published
2330098	23300	BS	√		76.55	25.367	1998	1990	Capture	M	3	Published
2330198	23301	BS	√		77.055	27.142	1998	1990	Capture	F	10	Published
2330498	23304	BS	√		74.3	37.842	1998	1990	Capture	M	10	Published
2330598	23305	BS	√		74.338	37.925	1998	1990	Capture	F	8	Published
2330698	23306	BS	√		74.275	38.398	1998	1990	Capture	M	10	Published
2330798	23307	BS	√		74.74	38.995	1998	1990	Capture	F	9	Published
2330998	23309	BS	√		74.723	39.088	1998	1990	Capture	F	7	Published
2331098	23310	BS	√		74.837	39.27	1998	1990	Capture	M	6	Published
2331398	23313	BS	√		75.262	40.845	1998	1990	Capture	F	11	Published
2331498	23314	BS	√		75.587	40.503	1998	1990	Capture	M	25	Published
2331598	23315	BS	√		75.705	41.585	1998	1990	Capture	F	9	Published
2331698	23316	BS	√		75.698	41.917	1998	1990	Capture	M	14	Published
2331798	23317	BS	√		75.978	43.598	1998	1990	Capture	F	23	Published
2331898	23318	BS	√		76.558	40.908	1998	1990	Capture	M	14	Published
2331998	23319	BS	√		76.615	41.058	1998	1990	Capture	F	12	Published
2332098	23320	BS	√		76.615	41.058	1998	1990	Capture	M	14	Published
2332198	23321	BS	√		75.988	40.943	1998	1990	Capture	F	15	Published
2332398	23323	BS	√		75.855	40.417	1998	1990	Capture	M	11	Published
2332498	23324	BS	√		75.957	39.147	1998	1990	Capture	F	20	Published
2332598	23325	BS	√		76.018	39.455	1998	1990	Capture	F	15	Published
2332798	23327	BS	√		75.938	39.885	1998	1990	Capture	M	12	Published
2332898	23328	BS	√		75.762	38.212	1998	1990	Capture	M	12	Published
2332998	23329	BS	√		75.762	38.212	1998	1990	Capture	F	5	Published
2333098	23330	BS	√		76.133	38.15	1998	1990	Capture	F	14	Published
2333198	23331	BS	√		76.09	38.68	1998	1990	Capture	F	14	Published
2333498	23334	BS	√		75.812	37.518	1998	1990	Capture	M	18	Published
2333598	23335	BS	√		75.88	37.488	1998	1990	Capture	F	12	Published
2334098	23340	BS	√		75.745	37.935	1998	1990	Capture	M	14	Published
2334198	23341	BS	√		76.1	39.085	1998	1990	Capture	M	8	Published
9819898	98198	BS	√				1998	1990	Capture	M		Published
9839898	98398	BS	√				1998	1990	Capture	M		Published
9849898	98498	BS	√				1998	1990	Capture	M		Published
792499	7924	BS	√		77.407	23.508	1999	1990	Capture	M	17	Published
2322099	23220	BS	√		77.5	25.12	1999	1990	Capture	M	12	Published
2339099	23390	BS	√		77.96	23.26	1999	1990	Capture	F	14	Published
2339599	23395	BS	√		78.24	22.25	1999	1990	Capture	F	13	Published
2339699	23396	BS	√		78.29	22.73	1999	1990	Capture	F	7	Published
2340299	23402	BS	√		76.94	24.46	1999	1990	Capture	M	13	Published
2341299	23412	BS	√		77.39	25.32	1999	1990	Capture	M	13	Published
2341399	23413	BS	√		78.88	28.17	1999	1990	Capture	F	9	Published
2341999	23419	BS	√		78.85	28.13	1999	1990	Capture	F	18	Published
2342399	23423	BS	√		78.9	29.08	1999	1990	Capture	F	13	Published
2342799	23427	BS	√		76.6	25.4	1999	1990	Capture	M	18	Published
9919999	99199	BS	√				1999	1990	Capture	M		Published
L2384899	L23848	BB	√		67.55	-63.99	1999	1990	Harvest	F	13	New
L2385099	L23850	BB	√		68.622	-67.168	1999	1990	Harvest	M		New
772900	7729	BS	√		77.603	22.973	2000	2000	Capture	F	20	Published
778500	7785	BS	√		78.533	19.75	2000	2000	Capture	M	13	Published
780300	7803	BS	√		77.457	17.637	2000	2000	Capture	F	15	Published
782100	7821	BS	√		78.852	27.872	2000	2000	Capture	M	20	Published
785200	7852	BS	√		77.807	18.475	2000	2000	Capture	M	8	Published
786300	7863	BS	√		77.49	21.768	2000	2000	Capture	F	17	Published
787800	7878	BS	√		78.288	20.522	2000	2000	Capture	M	20	Published
789300	7893	BS	√		78.842	28.005	2000	2000	Capture	F	19	Published
790800	7908	BS	√		76.433	24.505	2000	2000	Capture	M	14	Published
793200	7932	BS	√		76.703	25.422	2000	2000	Capture	M	5	Published
794800	7948	BS	√		78.533	19.533	2000	2000	Capture	M	16	Published
795500	7955	BS	√		77.558	17.57	2000	2000	Capture	F	9	Published
799000	7990	BS	√		77.92	24.305	2000	2000	Capture	M	5	Published
2306800	23068	BS	√		77.305	22.608	2000	2000	Capture	M	15	Published
2308300	23083	BS	√		76.703	25.425	2000	2000	Capture	M	11	Published
2310000	23100	BS	√		78.133	23.083	2000	2000	Capture	F	3	Published
2310500	23105	BS	√		77.352	23.073	2000	2000	Capture	F	5	Published
2311900	23119	BS	√		78.055	23.687	2000	2000	Capture	M	11	Published
2313900	23139	BS	√		78.818	28.09	2000	2000	Capture	F	10	Published
2315800	23158	BS	√		76.555	25.073	2000	2000	Capture	F	16	Published
2320300	23203	BS	√	√	78.003	22.723	2000	2000	Capture	F	17	Published
2321100	23211	BS	√		76.712	25.475	2000	2000	Capture	M	9	Published
2321200	23212	BS	√		76.868	24.738	2000	2000	Capture	M	21	Published
2328700	23287	BS	√		78.057	22.735	2000	2000	Capture	M	4	Published
2334700	23347	BS	√		78.023	23.648	2000	2000	Capture	F	16	Published
2335800	23358	BS	√		77.49	21.768	2000	2000	Capture	M	12	Published
2338800	23388	BS	√		76.672	25.362	2000	2000	Capture	F	5	Published
2342900	23429	BS	√		76.485	16.587	2000	2000	Capture	M	14	Published
2343000	23430	BS	√		76.571	16.975	2000	2000	Capture	M	24	Published
2343100	23431	BS	√		76.592	16.968	2000	2000	Capture	M	3	Published
2343200	23432	BS	√		77.467	24.923	2000	2000	Capture	F	7	Published
2343600	23436	BS	√		77.267	22.772	2000	2000	Capture	M	13	Published
2343700	23437	BS	√		77.267	22.772	2000	2000	Capture	F	9	Published
2343800	23438	BS	√		77.703	27.035	2000	2000	Capture	M	11	Published
2343900	23439	BS	√		77.703	27.021	2000	2000	Capture	F	11	Published
2344100	23441	BS	√		77.703	27.035	2000	2000	Capture	F	20	Published
2344200	23442	BS	√		77.703	27.035	2000	2000	Capture	M	13	Published
2344300	23443	BS	√		78.752	28.238	2000	2000	Capture	F	14	Published
2344400	23444	BS	√		78.752	28.238	2000	2000	Capture	M	11	Published
2344600	23446	BS	√		78.917	29.55	2000	2000	Capture	M	14	Published
2344700	23447	BS	√		78.852	27.872	2000	2000	Capture	F	18	Published
2344800	23448	BS	√		76.42	24.768	2000	2000	Capture	F	17	Published
2344900	23449	BS	√		76.42	24.768	2000	2000	Capture	M	10	Published
2345000	23450	BS	√		76.42	24.768	2000	2000	Capture	F	11	Published
2345100	23451	BS	√		76.42	24.768	2000	2000	Capture	M	13	Published
2345200	23452	BS	√		76.585	25.152	2000	2000	Capture	M	16	Published
2345300	23453	BS	√		76.703	25.422	2000	2000	Capture	M	7	Published
2345400	23454	BS	√		76.667	25.357	2000	2000	Capture	M	20	Published
2345500	23455	BS	√		76.623	25.257	2000	2000	Capture	M	14	Published
2345600	23456	BS	√		76.64	25.275	2000	2000	Capture	M	19	Published
2345700	23457	BS	√		76.958	24.437	2000	2000	Capture	F	18	Published
2345800	23458	BS	√		76.958	24.437	2000	2000	Capture	M	15	Published
2345900	23459	BS	√		77.118	24.088	2000	2000	Capture	F	13	Published
2346000	23460	BS	√		77.217	23.3	2000	2000	Capture	M	24	Published
2346100	23461	BS	√		77.107	24.602	2000	2000	Capture	M	14	Published
2346300	23463	BS	√		76.542	25.033	2000	2000	Capture	M	10	Published
2346400	23464	BS	√		76.692	25.375	2000	2000	Capture	F	10	Published
2346500	23465	BS	√		76.607	25.217	2000	2000	Capture	F	4	Published
2346600	23466	BS	√		76.69	25.452	2000	2000	Capture	F	6	Published
2346700	23467	BS	√		77.583	25.155	2000	2000	Capture	M	21	Published
2346800	23468	BS	√		77.703	24.158	2000	2000	Capture	M	14	Published
2346900	23469	BS	√		77.142	22.855	2000	2000	Capture	M	9	Published
2347000	23470	BS	√		76.702	25.473	2000	2000	Capture	M	17	Published
2347100	23471	BS	√		76.702	25.473	2000	2000	Capture	M	19	Published
2347600	23476	BS	√	√	78.205	19.088	2000	2000	Capture	F	14	Published
2348000	23480	BS	√	√	77.525	21.005	2000	2000	Capture	F	19	Published
2348200	23482	BS	√		76.733	25.5	2000	2000	Capture	M	17	Published
2348300	23483	BS	√		76.733	25.5	2000	2000	Capture	F	10	Published
2348400	23484	BS	√		78.185	22.99	2000	2000	Capture	F	11	Published
2348700	23487	BS	√		76.792	24.936	2000	2000	Capture	M	17	Published
2348800	23488	BS	√		77.49	21.768	2000	2000	Capture	M	10	Published
2349000	23490	BS	√		77.618	21.125	2000	2000	Capture	M	17	Published
2349100	23491	BS	√		78.288	20.522	2000	2000	Capture	M	16	Published
2349200	23492	BS	√		76.506	25.052	2000	2000	Capture	F	23	Published
2349600	23496	BS	√		76.508	25.12	2000	2000	Capture	M	14	Published
2349700	23497	BS	√		76.733	25.5	2000	2000	Capture	M	16	Published
2350200	23502	BS	√		77.358	25.307	2000	2000	Capture	F	9	Published
2350300	23503	BS	√		77.358	25.307	2000	2000	Capture	M	11	Published
2350500	23505	BS	√				2000	2000	Capture	?		Published
2350600	23506	BS	√		77.018	24.172	2000	2000	Capture	M	22	Published
2350700	23507	BS	√		77.303	23.02	2000	2000	Capture	M	12	Published
2350900	23509	BS	√		78.088	22.758	2000	2000	Capture	F	19	Published
2351200	23512	BS	√		78.842	28.005	2000	2000	Capture	M	10	Published
2351300	23513	BS	√		78.818	28.09	2000	2000	Capture	M	14	Published
2351700	23517	BS	√		78.9	28.158	2000	2000	Capture	F	8	Published
2352200	23522	BS	√		78.887	29.472	2000	2000	Capture	F	7	Published
2352500	23525	BS	√	√	78.823	26.523	2000	2000	Capture	F	9	Published
2353000	23530	BS	√		77.405	23.442	2000	2000	Capture	M	9	Published
2353200	23532	BS	√		78.288	20.038	2000	2000	Capture	F	16	Published
2353300	23533	BS	√		78.49	20.148	2000	2000	Capture	M	14	Published
2353700	23537	BS	√		76.653	25.385	2000	2000	Capture	M	20	Published
2353800	23538	BS	√		78.87	28.303	2000	2000	Capture	F	15	Published
2354100	23541	BS	√		78.89	28.198	2000	2000	Capture	F	11	Published
2354400	23544	BS	√	√	78.885	29.368	2000	2000	Capture	F	13	Published
2354700	23547	BS	√		78.885	29.471	2000	2000	Capture	F	8	Published
2355200	23552	BS	√		78.888	28.183	2000	2000	Capture	F	20	Published
2355400	23554	BS	√		78.867	27.905	2000	2000	Capture	F	19	Published
2355700	23557	BS	√		76.673	25.417	2000	2000	Capture	F	9	Published
2355900	23559	BS	√		76.608	25.217	2000	2000	Capture	M	16	Published
2356100	23561	BS	√		76.703	25.42	2000	2000	Capture	F	13	Published
2356200	23562	BS	√		76.703	25.42	2000	2000	Capture	F	9	Published
776501	7765	BS	√	√	77.202	25.802	2001	2000	Capture	F	17	Published
2303001	23030	BS	√		78.92	28.17	2001	2000	Capture	F	6	Published
2327701	23277	BS	√		76.722	25.517	2001	2000	Capture	M	15	Published
2335301	23353	BS	√				2001	2000	Capture	F	8	Published
2348901	23489	BS	√		76.722	25.517	2001	2000	Capture	M	18	Published
2349801	23498	BS	√		76.513	24.979	2001	2000	Capture	M	10	Published
2357901	23579	BS	√		76.736	26.029	2001	2000	Capture	M	17	Published
2358301	23583	BS	√		78.123	25.536	2001	2000	Capture	M	4	Published
2358401	23584	BS	√		77.852	24.985	2001	2000	Capture	M	17	Published
2358501	23585	BS	√		77.83	25.174	2001	2000	Capture	M	8	Published
2359201	23592	BS	√		77.094	25.835	2001	2000	Capture	F	5	Published
2359301	23593	BS	√		76.814	26.176	2001	2000	Capture	M	14	Published
2359801	23598	BS	√		77.195	25.706	2001	2000	Capture	M	3	Published
2360001	23600	BS	√		77.654	25.334	2001	2000	Capture	M	14	Published
2361601	23616	BS	√		77.96	26.01	2001	2000	Capture	M	3	Published
2362301	23623	BS	√		76.511	25.504	2001	2000	Capture	M	13	Published
2362501	23625	BS	√		76.751	24.826	2001	2000	Capture	M	8	Published
2362601	23626	BS	√		76.495	24.996	2001	2000	Capture	M	12	Published
785302	7853	BS	√		78.228	19.177	2002	2000	Capture	M	10	Published
799102	7991	BS	√		78.484	15.751	2002	2000	Capture	F	17	Published
2308502	23085	BS	√		78.118	20.817	2002	2000	Capture	M	16	Published
2314402	23144	BS	√		78.161	21.142	2002	2000	Capture	M	16	Published
2357502	23575	BS	√		77.534	22.331	2002	2000	Capture	M	5	Published
2362902	23629	BS	√		78.457	14.686	2002	2000	Capture	M	2	Published
2363802	23638	BS	√		78.228	19.177	2002	2000	Capture	M	8	Published
2364702	23647	BS	√		76.667	25.36	2002	2000	Capture	M	14	Published
2365202	23652	BS	√		77.015	26.427	2002	2000	Capture	M	3	Published
2365702	23657	BS	√		77.338	23.0165	2002	2000	Capture	F	8	Published
2366002	23660	BS	√		77.279	23.238	2002	2000	Capture	M	18	Published
2366102	23661	BS	√		77.678	24.06	2002	2000	Capture	M	16	Published
2366302	23663	BS	√		77.249	24.549	2002	2000	Capture	M	13	Published
2366802	23668	BS	√		77.084	23.223	2002	2000	Capture	F	17	Published
2367702	23677	BS	√		77.503	15.86	2002	2000	Capture	M	10	Published
2367802	23678	BS	√		79.777	14.756	2002	2000	Capture	M	24	Published
2367902	23679	BS	√		79.584	12.383	2002	2000	Capture	F	10	Published
2368202	23682	BS	√		79.13	16.029	2002	2000	Capture	M	10	Published
2368802	23688	BS	√		79.72	14.93	2002	2000	Capture	F	7	Published
775703	7757	BS	√		76.81	16.8	2003	2000	Capture	F	14	Published
779503	7795	BS	√		77.393	22.392	2003	2000	Capture	M	17	Published
779603	7796	BS	√		78.333	20.65	2003	2000	Capture	M	14	Published
780503	7805	BS	√		78.338	18.808	2003	2000	Capture	F	14	Published
781503	7815	BS	√		77.65	18.367	2003	2000	Capture	F	17	Published
787203	7872	BS	√		77.517	17.816	2003	2000	Capture	M	10	Published
796803	7968	BS	√		78.133	20.816	2003	2000	Capture	M	9	Published
796903	7969	BS	√		78.3	18.57	2003	2000	Capture	F	9	Published
2306603	23066	BS	√		77.459	21.876	2003	2000	Capture	F	8	Published
2308103	23081	BS	√		77.3	22.383	2003	2000	Capture	M	14	Published
2310603	23106	BS	√	√	77.3	23.183	2003	2000	Capture	F	13	Published
2335703	23357	BS	√		77.5	17.783	2003	2000	Capture	F	7	Published
2339703	23397	BS	√	√	77.29	22.749	2003	2000	Capture	F	14	Published
2347503	23475	BS	√		77.267	23.167	2003	2000	Capture	M	6	Published
2347903	23479	BS	√	√	78.867	19.083	2003	2000	Capture	F	5	Published
2349403	23494	BS	√		77.01	15.94	2003	2000	Capture	M	3	Published
2349903	23499	BS	√		77.95	23.55	2003	2000	Capture	F	3	Published
2353403	23534	BS	√	√	78.526	20.329	2003	2000	Capture	F	12	Published
2369703	23697	BS	√		76.26	16.28	2003	2000	Capture	F	3	Published
2369803	23698	BS	√		76.98	16.025	2003	2000	Capture	M	11	Published
2370103	23701	BS	√		77.34	20.75	2003	2000	Capture	F	5	Published
2370303	23703	BS	√		78.188	20.35	2003	2000	Capture	F	10	Published
2370503	23705	BS	√		77.417	21	2003	2000	Capture	F	12	Published
2370603	23706	BS	√		77.633	20.983	2003	2000	Capture	M	10	Published
2370703	23707	BS	√		78.25	20.7	2003	2000	Capture	M	14	Published
2370803	23708	BS	√		78.33	20.6	2003	2000	Capture	F	18	Published
2371103	23711	BS	√		77.683	18.383	2003	2000	Capture	M	6	Published
2371403	23714	BS	√		77.517	17.817	2003	2000	Capture	F	6	Published
2372303	23723	BS	√		76.51	25.02	2003	2000	Capture	F	5	Published
2372403	23724	BS	√		76.7	25.433	2003	2000	Capture	M	7	Published
2372503	23725	BS	√		76.691	25.432	2003	2000	Capture	F	11	Published
2373103	23731	BS	√		76.983	16.25	2003	2000	Capture	F	7	Published
2373303	23733	BS	√		77	16.067	2003	2000	Capture	M	15	Published
L2567003	L25670	LS	√	√	73.05	-85.717	2003	2000	Harvest	F	8	New
L2568603	L25686	BB		√	70.133	-69.75	2003	2000	Harvest	M	Adult	New
L2581803	L25818	WH	√	√			2003	2000	Harvest	M	Adult	New
L2581903	L25819	WH	√	√			2003	2000	Harvest	F	U	New
L2582003	L25820	WH	√	√			2003	2000	Harvest	F	U	New
L2582703	L25827	BB		√	72.717	-77.917	2003	2000	Harvest	M	Adult	New
L2585903	L25859	WH	√	√	62.417	-92.05	2003	2000	Harvest	M	Subadult	New
L2586503	L25865	LS	√	√	74.617	-96.633	2003	2000	Harvest	M	Subadult	New
L2597403	L25974	LS	√	√	74.933	-92.333	2003	2000	Harvest	M	12	New
L2599003	L25990	BB		√	67.35	-64.667	2003	2000	Harvest	M	Subadult	New
2335604	23356	BS	√		77.367	17.617	2004	2000	Capture	F	10	Published
2363404	23634	BS	√		77.517	15.517	2004	2000	Capture	F	10	Published
2373904	23739	BS	√	√	77.058	17.14	2004	2000	Capture	F	6	Published
2374304	23743	BS	√		77.395	22.382	2004	2000	Capture	M	10	Published
2374404	23744	BS	√		77.395	22.382	2004	2000	Capture	F	16	Published
2374604	23746	BS	√		78.017	21.083	2004	2000	Capture	F	9	Published
2374904	23749	BS	√		77.598	20.837	2004	2000	Capture	M	10	Published
2375004	23750	BS	√		77.45	21.617	2004	2000	Capture	M	9	Published
2375104	23751	BS	√		77.45	22.1	2004	2000	Capture	M	15	Published
2375204	23752	BS	√		77.55	14.95	2004	2000	Capture	M	13	Published
2375304	23753	BS	√		78.033	13.617	2004	2000	Capture	M	17	Published
2375504	23755	BS	√		77.517	15.517	2004	2000	Capture	M	7	Published
2375604	23756	BS	√		77.45	16.267	2004	2000	Capture	M	7	Published
2375704	23757	BS	√		78.283	14.217	2004	2000	Capture	M	21	Published
2375804	23758	BS	√		78.333	14.15	2004	2000	Capture	F	9	Published
2375904	23759	BS	√		78.483	14.367	2004	2000	Capture	M	4	Published
2376004	23760	BS	√		77.567	15.75	2004	2000	Capture	F	13	Published
2376404	23764	BS	√		77.55	17.583	2004	2000	Capture	F	5	Published
2376604	23766	BS	√		77.133	17.35	2004	2000	Capture	F	8	Published
2374105	23741	BS	√		78.461	15.4343	2005	2000	Capture	M	13	Published
2376905	23769	BS	√		77.5196	15.4324	2005	2000	Capture	M	14	Published
2377205	23772	BS	√		77.5354	15.2991	2005	2000	Capture	F	5	Published
2377305	23773	BS	√		76.9797	16.5895	2005	2000	Capture	M	11	Published
2377405	23774	BS	√		77.0392	16.8734	2005	2000	Capture	F	15	Published
2377705	23777	BS	√		76.6673	17.0453	2005	2000	Capture	F	7	Published
2377905	23779	BS	√		76.6785	17.0579	2005	2000	Capture	F	18	Published
2378105	23781	BS	√		77.0204	15.9918	2005	2000	Capture	F	5	Published
2378205	23782	BS	√		77.1292	17.4428	2005	2000	Capture	F	5	Published
2378405	23784	BS	√		77.0222	16.1859	2005	2000	Capture	F	26	Published
2378505	23785	BS	√		77.0222	16.1859	2005	2000	Capture	M	14	Published
2378605	23786	BS	√		76.6158	17.1227	2005	2000	Capture	M	10	Published
X1386805	X13868	DS		√	60.4477	-67.8442	2005	2000	Capture	F	5	New
783706	7837	BS	√		80.229	23.446	2006	2000	Capture	M	17	Published
2368306	23683	BS	√		79.698	14.259	2006	2000	Capture	M	4	Published
2369006	23690	BS	√		79.602	14.202	2006	2000	Capture	F	9	Published
2377106	23771	BS	√				2006	2000	Capture	M	4	Published
2381206	23812	BS	√		77.013	16.205	2006	2000	Capture	F	17	Published
2381406	23814	BS	√		77.019	16.195	2006	2000	Capture	F	9	Published
2381506	23815	BS	√		77.038	16.056	2006	2000	Capture	F	5	Published
2381606	23816	BS	√		77.038	16.056	2006	2000	Capture	M	6	Published
2381706	23817	BS	√		77.037	16.039	2006	2000	Capture	M	16	Published
2381806	23818	BS	√		76.985	16.304	2006	2000	Capture	M	6	Published
2381906	23819	BS	√		76.985	16.304	2006	2000	Capture	M	6	Published
2382006	23820	BS	√		79.602	14.202	2006	2000	Capture	M	14	Published
2382206	23822	BS	√		79.6	13.425	2006	2000	Capture	M	3	Published
2382406	23824	BS	√		79.61	13.485	2006	2000	Capture	F	12	Published
2382506	23825	BS	√		79.818	11.594	2006	2000	Capture	M	12	Published
2382606	23826	BS	√		79.713	11.182	2006	2000	Capture	F	7	Published
2382906	23829	BS	√		79.611	13.429	2006	2000	Capture	M	15	Published
2383006	23830	BS	√		79.547	12.588	2006	2000	Capture	M	11	Published
2383106	23831	BS	√		79.568	12.428	2006	2000	Capture	F	4	Published
2383306	23833	BS	√		79.339	15.931	2006	2000	Capture	M	12	Published
2383406	23834	BS	√		78.916	16.484	2006	2000	Capture	M	7	Published
2383506	23835	BS	√		78.901	16.435	2006	2000	Capture	M	7	Published
2383606	23836	BS	√		80.198	17.943	2006	2000	Capture	M	11	Published
2383706	23837	BS	√		80.227	18.038	2006	2000	Capture	F	13	Published
2383806	23838	BS	√		80.426	24.111	2006	2000	Capture	F	13	Published
2384106	23841	BS	√		80.341	23.715	2006	2000	Capture	F	8	Published
2384206	23842	BS	√		80.341	23.715	2006	2000	Capture	M	10	Published
2384306	23843	BS	√		80.341	23.715	2006	2000	Capture	M	9	Published
2384406	23844	BS	√		80.224	23.421	2006	2000	Capture	M	11	Published
2384506	23845	BS	√		80.266	23.344	2006	2000	Capture	F	8	Published
2384606	23846	BS	√		80.266	23.344	2006	2000	Capture	M	11	Published
2384706	23847	BS	√		80.154	23.628	2006	2000	Capture	F	6	Published
2385006	23850	BS	√		80.31	24.858	2006	2000	Capture	F	4	Published
2385106	23851	BS	√		80.25	25.918	2006	2000	Capture	F	12	Published
2385406	23854	BS	√		80.343	24.787	2006	2000	Capture	F	19	Published
2385706	23857	BS	√		80.64	20.722	2006	2000	Capture	F	18	Published
2386006	23860	BS	√		80.472	20.248	2006	2000	Capture	M	12	Published
2386106	23861	BS	√		80.43	20.303	2006	2000	Capture	F	7	Published
2386306	23863	BS	√		80.035	18.468	2006	2000	Capture	F	22	Published
2386406	23864	BS	√		80.035	18.471	2006	2000	Capture	M	11	Published
2386506	23865	BS	√		79.777	20.896	2006	2000	Capture	M	4	Published
2386606	23866	BS	√		79.736	20.918	2006	2000	Capture	M	8	Published
2386806	23868	BS	√		80.02	18.691	2006	2000	Capture	M	10	Published
2386906	23869	BS	√		80.181	18.657	2006	2000	Capture	F	15	Published
2387206	23872	BS	√		79.804	21.266	2006	2000	Capture	F	13	Published
2387306	23873	BS	√		79.725	21.27	2006	2000	Capture	F	14	Published
L2693906	L26939	BB		√	67	-63.0833	2006	2000	Harvest	M	4	New
L2705806	L27058	FB		√	63.1333	-82.1333	2006	2000	Harvest	M	7	New
L2707606	L27076	FB		√	63.0667	-82.0333	2006	2000	Harvest	M	17	New
L2717006	L27170	FB		√	64.0667	-76.0333	2006	2000	Harvest	M	7	New
X1872706	X18727	DS		√	59.8193	-64.0438	2006	2000	Capture	M	Adult	New
X1889706	X18897	DS		√	62.5332	-64.1673	2006	2000	Capture	M	Adult	New
L2736507	L27365	BB		√	71.1333	-77	2007	2000	Harvest	M	Adult	New
L2736607	L27366	BB		√	72.05	-78.1333	2007	2000	Harvest	F	Adult	New
L2787507	L27875	GB	√		69	-81	2007	2000		F	Subadult	New
L2778608	L27786	GB	√	√	69.1333	-89	2008	2000	Harvest	M	Adult	New
L2780308	L27803	WH	√	√	62.15	-92.1333	2008	2000	Harvest	F	U	New
L2783508	L27835	BB		√	70.05	-68.1167	2008	2000	Harvest	M	Subadult	New
L2783608	L27836	BB		√	70	-69.0833	2008	2000	Harvest	M	Adult	New
L2783908	L27839	BB		√	70.0333	-68.15	2008	2000	Harvest	M	Adult	New
L2784208	L27842	BB		√	70.1333	-68.15	2008	2000	Harvest	M	2	New
L2784308	L27843	BB		√	70.05	-68.0833	2008	2000	Harvest	M	Subadult	New
L2784408	L27844	BB		√	70.0167	-68.1167	2008	2000	Harvest	F	U	New
L2784608	L27846	BB		√	70.0333	-68.15	2008	2000	Harvest	M	U	New
L2784708	L27847	BB		√	70.0167	-69.05	2008	2000	Harvest	M	Adult	New
L2784908	L27849	BB		√	70.0167	-68	2008	2000	Harvest	M	U	New
L2785008	L27850	BB		√	70.0667	-68.0833	2008	2000	Harvest	F	U	New
L2785208	L27852	BB		√	70.1	-69.0333	2008	2000	Harvest	M	U	New
L2785408	L27854	BB		√	70.0167	-68.0667	2008	2000	Harvest	F	u	New
L2785908	L27859	WH	√	√	62.0167	-92.1167	2008	2000	Harvest	F	Subadult	New
L2786308	L27863	WH	√	√	61	-94	2008	2000	Harvest	F	Subadult	New
L2786508	L27865	WH	√	√	61.0667	-94	2008	2000	Harvest	M	27	New
L2786608	L27866	WH	√	√	61	-94.0167	2008	2000	Harvest	F	Subadult	New
L2786908	L27869	WH	√	√	60.1167	-94.0333	2008	2000	Harvest	F	U	New
L2787008	L27870	WH	√	√	61.15	-93.15	2008	2000	Harvest	M	Subadult	New
L2787108	L27871	WH	√	√	60.15	-94.0333	2008	2000	Harvest	F	Subadult	New
L2787208	L27872	WH	√	√	60.0333	-94.0333	2008	2000	Harvest	F	Adult	New
L2787308	L27873	WH	√	√	60.1333	-94.0833	2008	2000	Harvest	M	Adult	New
L2788208	L27882	GB	√	√	70.0167	-86.1333	2008	2000	Harvest	F	Subadult	New
L2792208	L27922	GB	√	√	69.1333	-85.1	2008	2000	Harvest	M	Subadult	New
L2792308	L27923	GB	√	√	69.0833	-86	2008	2000	Harvest	M	Adult	New
L2792408	L27924	GB	√	√	77.0833	-84	2008	2000	Harvest	M	Adult	New
L2792508	L27925	FB		√	69.1167	-81	2008	2000	Harvest	F	Subadult	New
L2792608	L27926	GB	√	√	69.1333	-85.1	2008	2000	Harvest	M	Subadult	New
L2792708	L27927	GB	√	√	69	-86	2008	2000	Harvest	M	Subadult	New
L2796308	L27963	GB	√	√	69.1	-85.0833	2008	2000	Harvest	F	2	New
L2796408	L27964	GB	√	√	69.0833	-92	2008	2000	Harvest	M	Adult	New
L2796608	L27966	GB	√	√	69	-91	2008	2000	Harvest	F	U	New
L2796808	L27968	FB		√	68.0667	-81.0667	2008	2000	Harvest	M	Subadult	New
L2797608	L27976	GB	√	√	68.1333	-85.15	2008	2000	Harvest	M	Subadult	New
L2797908	L27979	FB		√	69.15	-81.0667	2008	2000	Harvest	F	Subadult	New
L2798208	L27982	FB		√	63	-80.0833	2008	2000	Harvest	M	U	New
L2798308	L27983	FB		√	63.1167	-80.0833	2008	2000	Harvest	M	U	New
L2798408	L27984	WH	√	√	61.0833	-93.15	2008	2000	Harvest	F	Subadult	New
L2798908	L27989	FB		√	64	-76.0667	2008	2000	Harvest	F	Adult	New
L2799008	L27990	FB		√	64.1167	-76	2008	2000	Harvest	F	Adult	New
L2799208	L27992	FB		√	64.05	-76.05	2008	2000	Harvest	F	Subadult	New
L2799308	L27993	FB		√	63.15	-85.0667	2008	2000	Harvest	F	2	New
L2799408	L27994	FB		√	65.0667	-83.15	2008	2000	Harvest	F	U	New
L2799508	L27995	FB		√	64.15	-77.1	2008	2000	Harvest	M	2	New
L2799608	L27996	FB		√	64.1167	-75.0167	2008	2000	Harvest	M	Adult	New
L2799708	L27997	FB		√	64	-76.1	2008	2000	Harvest	M	Adult	New
L2799808	L27998	FB		√	64.0667	-76.0667	2008	2000	Harvest	M	Subadult	New
L2799908	L27999	FB		√	64.0667	-75.0333	2008	2000	Harvest	M	Adult	New
L2800008	L28000	FB		√	64.1167	-75.0667	2008	2000	Harvest	M	Adult	New
L2800208	L28002	BB		√	72.1333	-75.0167	2008	2000	Harvest	M	Adult	New
L2800308	L28003	BB		√	72.1333	-75	2008	2000	Harvest	M	Adult	New
L2800408	L28004	BB		√	73.1	-74	2008	2000	Harvest	F	Adult	New
L2800508	L28005	BB		√	72.1	-75.1167	2008	2000	Harvest	M	Adult	New
L2800608	L28006	BB		√	71.1167	-73.1167	2008	2000	Harvest	M	Adult	New
L2800708	L28007	BB		√	72.1333	-74.05	2008	2000	Harvest	F	Adult	New
L2800808	L28008	BB		√	72.0333	-74.1333	2008	2000	Harvest	M	Adult	New
L2801208	L28012	BB		√	73.1167	-81	2008	2000	Harvest	M	Adult	New
L2801308	L28013	BB		√	71.1	-72.1	2008	2000	Harvest	M	Adult	New
L2801708	L28017	VM		√	72.1333	-107.033	2008	2000	Harvest	M	17	New
L2801808	L28018	VM		√	71.1167	-108.117	2008	2000	Harvest	M	Subadult	New
L2801908	L28019	VM		√	72.1	-107.033	2008	2000	Harvest	M	Adult	New
L2802008	L28020	MC		√	70.1333	-101.033	2008	2000	Harvest	M	Adult	New
L2802208	L28022	MC		√	70.05	-97.1167	2008	2000	Harvest	F	Adult	New
L2802308	L28023	GB	√	√	69.05	-91.1333	2008	2000	Harvest	M	Adult	New
L2802408	L28024	GB	√	√	69.05	-91	2008	2000	Harvest	F	Adult	New
L2803608	L28036	LS	√	√			2008	2000	Harvest	F	Subadult	New
L2804108	L28041	LS	√	√			2008	2000	Harvest	M	Adult	New
L2805608	L28056	LS	√	√	74.1333	-96.1167	2008	2000	Harvest	M	Subadult	New
L2805708	L28057	LS	√	√	74.1333	-98.1167	2008	2000	Harvest	M	Subadult	New
L2806008	L28060	LS	√	√			2008	2000	Harvest	M	Adult	New
L2806108	L28061	LS		√			2008	2000	Harvest	M	Adult	New
L2807108	L28071	LS	√		73.0833	-84.0333	2008	2000	Harvest	M		New
L2807308	L28073	LS	√	√	73	-84.1333	2008	2000	Harvest	M	Adult	New
L2807608	L28076	LS	√	√	73.0833	-84	2008	2000	Harvest	F	Adult	New
L2807808	L28078	LS	√	√	73.0333	-84	2008	2000	Harvest	M	Adult	New
L2807908	L28079	LS	√	√	73.1333	-84.0167	2008	2000	Harvest	M	U	New
L2808208	L28082	LS	√	√	73.0667	-82	2008	2000	Harvest	M	Adult	New
L2808508	L28085	LS	√	√	73.1333	-84.1167	2008	2000	Harvest	M	Adult	New
L2808608	L28086	LS	√	√	72.1167	-86.05	2008	2000	Harvest	F	Adult	New
L2808708	L28087	LS	√	√	73.0833	-84	2008	2000	Harvest	M	Adult	New
L2809708	L28097	WH	√	√	62.05	-91.05	2008	2000	Harvest	M	Subadult	New
L2809808	L28098	WH	√	√	62	-92.0833	2008	2000	Harvest	M	Adult	New
L2809908	L28099	WH	√	√	62.1167	-91	2008	2000	Harvest	M	Adult	New
L2810208	L28102	WH		√	63.0833	-90.0333	2008	2000	Harvest	M	U	New
L2810808	L28108	LS	√	√	76.0667	-82.0333	2008	2000	Harvest	M	Subadult	New
L2810908	L28109	LS	√	√	76.15	-83.0167	2008	2000	Harvest	F	Subadult	New
L2811108	L28111	LS	√	√	76.15	-83.15	2008	2000	Harvest	M	Subadult	New
L2811208	L28112	LS	√	√	76.1167	-81.0333	2008	2000	Harvest	F	Adult	New
L2811308	L28113	LS	√	√	76.0333	-81.1167	2008	2000	Harvest	M	U	New
L2811408	L28114	LS	√	√	76.15	-82.05	2008	2000	Harvest	F	Adult	New
L2811508	L28115	LS	√	√	76.0167	-83	2008	2000	Harvest	F	Subadult	New
L2811708	L28117	LS	√	√	76	-81	2008	2000	Harvest	M	Subadult	New
L2811808	L28118	LS		√	76.15	-81.0667	2008	2000	Harvest	F	Subadult	New
L2811908	L28119	LS	√		76.15	-81.0667	2008	2000	Harvest	F	Subadult	New
L2812108	L28121	LS	√		76.0667	-86.1167	2008	2000	Harvest	M	Adult	New
L2812208	L28122	LS	√	√	76.15	-81.1	2008	2000	Harvest	F	Adult	New
L2812408	L28124	LS	√	√	75.05	-86.0167	2008	2000	Harvest	M	Adult	New
L2812508	L28125	LS	√	√	75.1333	-87.1	2008	2000	Harvest	M	Adult	New
L2812708	L28127	LS	√	√	76	-83.15	2008	2000	Harvest	M	Adult	New
L2812908	L28129	NW		√	77.15	-84.0333	2008	2000	Harvest	M	Subadult	New
L2813008	L28130	NW		√	77.1167	-86.1167	2008	2000	Harvest	M	18	New
L2813208	L28132	NW		√	77.0167	-88.0333	2008	2000	Harvest	M	14	New
L2818408	L28184	FB		√	63.0833	-82.0333	2008	2000	Harvest	M	2	New
L2828808	L28288	GB	√	√	68.05	-89.15	2008	2000	Harvest	F	Adult	New
L2829708	L28297	GB	√	√	68.05	-89.15	2008	2000	Harvest	F	2	New
L2873308	L28733	GB	√	√	68.05	-89.15	2008	2000	Harvest	M	2	New
L2812008	X03657	LS	√	√	76.15	-81.0333	2008	2000	Harvest	F	32	New
X1279408	X12794	WH	√	√	60.1333	-94.05	2008	2000	Harvest	F	10	New
L2807408	X15081	LS	√	√	73.0667	-83.1333	2008	2000	Harvest	M	14	New
X1549008	X15490	BB		√	70.0833	-69.0167	2008	2000	Harvest	F	7	New
L2803708	X15588	LS		√	74.05	-95.15	2008	2000	Harvest	M	10	New
X1743108	X17431	WH	√	√	60.0667	-94.0167	2008	2000	Harvest	M		New
X1744708	X17447	WH	√	√	60.05	-94.0167	2008	2000	Harvest	M	2	New
X1921008	X19210	WH	√	√	60.1167	-94.0333	2008	2000	Harvest	M	14	New
L2809308	X19589	WH	√	√	59.0167	-94.1333	2008	2000	Harvest	F	17	New
X1987508	X19875	WH	√	√	60.0333	-94.0833	2008	2000	Harvest	M	6	New
X1996208	X19962	WH	√	√	60.15	-94.0333	2008	2000	Harvest	M	2	New
L2803108	X35114	DS		√	62.1333	-67.1167	2008	2000	Harvest	F	5-6	New
X3517708	X35177	WH	√	√	60.0333	-94	2008	2000	Harvest	M	Adult	New
IGKDK1009	IGKDK10	FB		√	69.0833	-81.05	2009	2000	Harvest	F	Adult	New
IGKDK1109	IGKDK11	FB		√	69.0833	-81.05	2009	2000	Harvest	M	COY	New
IGKDK309	IGKDK3	FB		√	69.0167	-78.0333	2009	2000	Harvest	M	Subadult	New
IGKDK609	IGKDK6	FB		√	68.05	-82.1	2009	2000	Harvest	F	Adult	New
N00209	N002	CS		√	68.9295	-179.501	2009	2000	Shed Hair	M		New
N00809	N008	CS		√	66.9547	-171.866	2009	2000	Shed Hair			New
L2907610	L29076	FB		√	69.1	-78.05	2010	2010	Harvest	F		New
L2907710	L29077	FB		√	69.1333	-78.1	2010	2010	Harvest	U	2	New
L2915010	L29150	LS	√	√			2010	2010	Harvest	M		New
N00910	N009	CS		√	66.9574	-171.882	2010	2010	Shed Hair	F		New
N01010	N010	CS		√	65.5362	-170.973	2010	2010	Shed Hair	F		New
10611	106	LP		√			2011	2010	Shed Hair			New
L2940411	L29404	BB		√	67.0667	-63.0833	2011	2010	Harvest	M		New
L2941411	L29414	BB		√	68	-65.1167	2011	2010	Harvest	M	2	New
X13259	X13259	VM	√		72.8833	-109.267	1973-04-22	1980	Capture	F	7	Published
618482	6184	SB	√	√	70.8	-144.5	1982-03-23	1980	Capture	F	17	New
176982	1769	SB	√		70.3667	-145.467	1982-04-07	1980	Capture	M	10	New
619182	6191	SB	√		70.5167	-141.583	1982-04-07	1980	Capture	F	11	New
165082	1650	SB	√		70.1667	-141.833	1982-04-08	1980	Capture	M	17	New
252582	2525	SB	√		70.1	-142.25	1982-04-08	1980	Capture	M	20	New
619382	6193	SB	√		70.2667	-142.417	1982-04-08	1980	Capture	M	14	New
619582	6195	SB	√		69.9667	-141.083	1982-04-08	1980	Capture	M	7	New
619882	6198	SB	√		70.3	-143.083	1982-04-09	1980	Capture	M	3	New
156782	1567	SB	√		70.0333	-141.883	1982-04-16	1980	Capture	M	12	New
170682	1706	SB		√	70.5833	-143.5	1982-04-18	1980	Capture	M	14	New
620682	6206	SB	√		70.4	-143.333	1982-04-18	1980	Capture	F	7	New
620882	6208	SB	√		70.75	-144.333	1982-04-18	1980	Capture	M	16	New
581082	5810	SB	√		70.7	-140.717	1982-04-20	1980	Capture	M	4	New
621782	6217	SB	√		70.3333	-143.667	1982-04-22	1980	Capture	M	3	New
602082	6020	SB	√		70.4667	-144.083	1982-04-26	1980	Capture	M	4	New
622582	6225	SB	√		70.7333	-142.75	1982-04-27	1980	Capture	M	13	New
622682	6226	SB	√		70.6833	-142.833	1982-04-27	1980	Capture	F	5	New
622782	6227	SB	√		70.25	-143.2	1982-04-29	1980	Capture	F	3	New
608483	6084	SB	√		70.6167	-146.95	1983-04-13	1980	Capture	F	8	New
609183	6091	SB	√		70.5	-146.5	1983-04-19	1980	Capture	F	7	New
609383	6093	SB	√		70.6333	-145.283	1983-04-23	1980	Capture	F	4	New
609483	6094	SB	√		70.6333	-145.283	1983-04-23	1980	Capture	F	4	New
609583	6095	SB	√		69.9333	-140.833	1983-04-29	1980	Capture	M	4	New
609683	6096	SB		√	70	-134.5	1983-04-29	1980	Capture	M	11	New
609883	6098	SB	√		70.0833	-141.1	1983-04-30	1980	Capture	F	17	New
606583	6065	SB	√		70.25	-142.1	1983-05-05	1980	Capture	F	2	New
X0854385	X08543	LS	√		74.9808	-79.404	1985-03-25	1980	Capture	F	COY	Published
X0982385	X09823	SB	√		70.1833	-133.533	1985-04-23	1980	Capture	F	8	Published
A0656086	6560	CS	√		66.8	-165.333	1986-03-21	1980	Capture	F	5	Published
A0656286	6562	CS	√		66.75	-165.4	1986-03-21	1980	Capture	F	7	New
A0656386	6563	CS	√		66.4	-166.083	1986-03-21	1980	Capture	F	6	New
A0656486	6564	CS	√		66.6667	-166.1	1986-03-22	1980	Capture	M	3	New
A0656686	6566	CS	√		66.8333	-165.467	1986-03-23	1980	Capture	F	10	New
A0657386	6573	CS	√		66.8	-165.4	1986-03-28	1980	Capture	F	16	New
A657586	6575	CS	√		67	-165	1986-03-28	1980	Capture	F	2	Published
A0657986	6579	CS	√		67.1167	-164.75	1986-03-29	1980	Capture	F	6	New
259986	2599	SB	√		70.8	-149.5	1986-04-08	1980	Capture	M	17	New
2309686	23096	BS		√	78.15	22	1986-04-08	1980	Capture		COY	Published
X1016386	X10163	SB	√		70.8667	-127.583	1986-04-30	1980	Capture	M	11	Published
X1016886	X10168	NB	√		71.3667	-120.133	1986-05-01	1980	Capture	M	1	Published
X1004686	X10046	NB	√		72.7667	-126.767	1986-05-13	1980	Capture	M	16	Published
X1005086	X10050	NB	√		72.9667	-126.35	1986-05-13	1980	Capture	M	7	Published
X1005186	X10051	NB	√		72.85	-125.9	1986-05-13	1980	Capture	M	6	Published
X0056386	X00563	WH	√		58.4667	-93.1167	1986-09-15	1980	Capture	M	22	Published
X0415186	X04151	WH	√		58.6833	-93.15	1986-09-17	1980	Capture	M	20	Published
X0417086	X04170	WH	√		58.5833	-93.1333	1986-09-17	1980	Capture	M	11	Published
A6569987	6569	CS	√		67.283	-164.85	1987-03-20	1980	Capture	F	22	Published
A0659487	6594	CS	√		66.2	-167.883	1987-03-25	1980	Capture	F	10	New
A0659687	6596	CS	√		66.8333	-167.367	1987-03-30	1980	Capture	F	15	New
A0671387	6713	CS	√		66.8667	-167.083	1987-04-03	1980	Capture	F	13	New
997487	9974	SB	√		70.6	-140.05	1987-04-03	1980	Capture	M	13	New
615387	6153	SB	√		70.2667	-136.683	1987-04-04	1980	Capture	F	22	New
646287	6462	SB	√		69.3667	-135.7	1987-04-06	1980	Capture	F	10	New
651987	6519	SB	√		71.1667	-153.667	1987-04-08	1980	Capture	F	13	New
A0652087	A06520	SB	√		71.17	-153.67	1987-04-08	1980	Capture	F	1	Published
621287	6212	SB	√		71.6	-151.933	1987-04-10	1980	Capture	F	13	New
625187	6251	SB	√		70.3833	-143.717	1987-04-12	1980	Capture	F	13	New
652887	6528	SB	√		70.2	-143.033	1987-04-12	1980	Capture	F	12	New
652987	6529	SB	√		70.15	-142.5	1987-04-12	1980	Capture	F	5	New
A6718987	6718	CS	√		69.253	-166.438	1987-04-18	1980	Capture	F	8	Published
X1040787	X10407	SB	√		69.9333	-136.25	1987-04-18	1980	Capture	M	5	Published
627687	6276	SB	√		71.0667	-146.167	1987-04-19	1980	Capture	F	16	New
643787	6437	SB	√		71.0667	-146.167	1987-04-19	1980	Capture	M	5	New
A0641287	A06412	SB	√		69.7667	-140.183	1987-04-19	1980	Capture	F	2	New
X1029587	X10295	SB	√		70.45	-127.083	1987-04-19	1980	Capture	M	3	Published
X1029687	X10296	SB	√		70.45	-127.083	1987-04-19	1980	Capture	M	21	Published
X1040987	X10409	SB	√		69.6333	-140.617	1987-04-19	1980	Capture	M	1	Published
X1041287	X10412	SB	√		70	-140.05	1987-04-19	1980	Capture	M	4	Published
X1041387	X10413	SB	√		70.2333	-139.683	1987-04-19	1980	Capture	M	5	Published
X1041587	X10415	SB	√		70.1167	-139.267	1987-04-19	1980	Capture	F	2	Published
983987	9839	SB	√		72.4833	-154.583	1987-04-20	1980	Capture	F	7	New
X0984287	X09842	SB	√		69.8167	-140.433	1987-04-20	1980	Capture	F	3	Published
X1029987	X10299	NB	√		72.3	-126.917	1987-04-20	1980	Capture	M	8	Published
X1030087	X10300	NB	√		72.3	-126.917	1987-04-20	1980	Capture	M	2	Published
X1030387	X10303	NB	√		72.1	-126.367	1987-04-20	1980	Capture	M	13	Published
X1041987	X10419	SB	√		70	-138.367	1987-04-20	1980	Capture	M	16	Published
653887	6538	SB	√		71.2	-157.783	1987-04-21	1980	Capture	F	5	New
A0608887	A06088	SB	√		69.7333	-140.2	1987-04-21	1980	Capture	F	10	New
X0257387	X02573	NB	√		72.7	-127.417	1987-04-21	1980	Capture	M	17	Published
X0983787	X09837	SB	√		69.7333	-140.2	1987-04-21	1980	Capture	F	3	Published
X1030787	X10307	NB	√		72.45	-127.2	1987-04-21	1980	Capture	M	21	Published
A0634887	A06348	SB	√		69.9333	-140.367	1987-04-22	1980	Capture	F	3	New
A0638987	6389	CS	√		70.75	-164.617	1987-04-23	1980	Capture	F	6	New
A0654487	6544	CS	√		70.75	-164.617	1987-04-23	1980	Capture	M	12	New
X0995887	X09958	SB	√		69.7667	-138.517	1987-04-23	1980	Capture	M	4	Published
X1042987	X10429	SB	√		69.8167	-139.4	1987-04-23	1980	Capture	M	23	Published
635887	6358	SB	√		71.05	-157.55	1987-04-24	1980	Capture	M	7	New
654587	6545	SB	√		71.05	-157.55	1987-04-24	1980	Capture	F	5	New
X1002587	X10025	NB	√		71.8	-127.083	1987-04-24	1980	Capture	M	4	Published
X1032787	X10327	SB	√		70.8167	-126.767	1987-04-28	1980	Capture	M	8	Published
X1032987	X10329	SB	√		70.5167	-127.2	1987-04-28	1980	Capture	M	5	Published
X1044887	X10448	NB	√		73.7	-125.067	1987-04-30	1980	Capture	M	10	Published
X0354187	X03541	NB	√		72.9	-126.15	1987-05-01	1980	Capture	M	12	Published
X1000087	X10000	NB	√		74.05	-124.967	1987-05-01	1980	Capture	M	7	Published
X0987687	X09876	NB	√		71.7167	-126.6	1987-05-05	1980	Capture	M	9	Published
X1046087	X10460	NB	√		71.6833	-126.567	1987-05-05	1980	Capture	M	3	Published
X1046187	X10461	NB	√		71.7167	-126.733	1987-05-05	1980	Capture	M	8	Published
X1046887	X10468	NB	√		71.5833	-126.25	1987-05-07	1980	Capture	M	4	Published
X1046987	X10469	SB	√		70.6	-129.65	1987-05-07	1980	Capture	M	9	Published
X0991187	X09911	SB	√		70.5333	-130.417	1987-05-08	1980	Capture	M	5	Published
X1047087	X10470	SB	√		70.2	-131.3	1987-05-08	1980	Capture	M	5	Published
X1047287	X10472	SB	√		70.35	-130.95	1987-05-08	1980	Capture	M	9	Published
X1047387	X10473	SB	√		70.35	-130.95	1987-05-08	1980	Capture	M	3	Published
X1047587	X10475	SB	√		70.45	-130.55	1987-05-08	1980	Capture	M	5	Published
X1047687	X10476	SB	√		70.4667	-130.583	1987-05-09	1980	Capture	M	3	Published
X1051287	X10512	WH	√		57.7833	-94.1333	1987-09-15	1980	Capture	M	6	Published
X1056587	X10565	WH	√		58.2833	-93.75	1987-09-20	1980	Capture	M	6	Published
X1056887	X10568	WH	√		57.9333	-94.0833	1987-09-20	1980	Capture	M	6	Published
X1057487	X10574	WH	√		57.2667	-93.3667	1987-09-21	1980	Capture	M	13	Published
X1057587	X10575	WH	√		57.4667	-92.9833	1987-09-21	1980	Capture	M	9	Published
X1060287	X10602	WH	√		57.7667	-92.7167	1987-09-24	1980	Capture	M	14	Published
X1061487	X10614	WH	√		57.2833	-93.45	1987-09-25	1980	Capture	M	6	Published
X1061687	X10616	WH	√		57.5333	-93.35	1987-09-25	1980	Capture	M	5	Published
X1063187	X10631	WH	√		57.7167	-93.4167	1987-09-26	1980	Capture	M	11	Published
X1063687	X10636	WH	√		57.35	-92.45	1987-09-27	1980	Capture	M	5	Published
X1065187	X10651	WH	√		58.2833	-93.95	1987-09-30	1980	Capture	M	6	Published
X1066087	X10660	WH	√		58.4833	-93.1167	1987-10-01	1980	Capture	M	15	Published
X1066687	X10666	WH	√		58.3167	-93.9333	1987-10-02	1980	Capture	M	6	Published
X1068487	X10684	WH	√		57.9333	-93.8	1987-10-03	1980	Capture	M	6	Published
A0673688	6736	CS	√		63.7667	-170.283	1988-03-12	1980	Capture	F	18	New
A0673888	6738	CS	√		63.2	-168.533	1988-03-14	1980	Capture	F	7	New
A0674188	6741	CS	√		63.6833	-168.517	1988-03-14	1980	Capture	F	7	New
A0674488	6744	CS	√		66.75	-163.867	1988-03-18	1980	Capture	F	8	New
A0674788	6747	CS	√		66.5667	-166.25	1988-03-18	1980	Capture	F	11	New
A0674988	6749	CS	√		66.5833	-165.517	1988-03-19	1980	Capture	F	6	New
A0675088	6750	CS	√		66.7167	-165.717	1988-03-19	1980	Capture	F	5	New
A0675188	6751	CS	√		66.8667	-165.783	1988-03-19	1980	Capture	F	14	New
A675488	6754	CS	√		67.28	-165.41	1988-03-25	1980	Capture	F	9	Published
A675688	6756	CS	√		69.245	-169.005	1988-03-28	1980	Capture	F	8	Published
A0675788	6757	CS	√		69.3	-168.233	1988-03-28	1980	Capture	F	7	New
A0675988	6759	CS	√		68.7333	-168.2	1988-03-31	1980	Capture	F	6	New
A6760988	6760	CS	√		68.512	-166.835	1988-03-31	1980	Capture	F	5	Published
A0676188	6761	CS	√		69.75	-167.05	1988-04-01	1980	Capture	F	13	New
A0676488	6764	CS	√		69.15	-166.1	1988-04-02	1980	Capture	F	5	New
660288	6602	SB	√	√	70.4	-143.25	1988-04-18	1980	Capture	M	8	New
660388	6603	SB	√		70.3667	-143.25	1988-04-18	1980	Capture	F	5	New
1043988	10439	SB	√		70.7333	-144.533	1988-04-18	1980	Capture	F	8	New
641888	6418	SB	√		70.95	-148.283	1988-04-20	1980	Capture	M	4	New
661188	6611	SB	√		71.2	-153.817	1988-05-01	1980	Capture	F	13	New
661488	6614	SB	√		70.6333	-147.183	1988-05-04	1980	Capture	F	7	New
661888	6618	SB	√		71.2167	-149.833	1988-05-06	1980	Capture	M	12	New
X1065088	X10650	WH	√		58.2333	-93.2167	1988-09-21	1980	Capture	M	12	Published
X1102188	X11021	WH	√		57.2833	-92.45	1988-09-28	1980	Capture	F	COY	Published
662288	6622	SB		√	70.5667	-145.983	1988-10-17	1980	Capture	M	7	New
A6683988	6683	SB	√		71.05	-151.6	1988-11-12	1980	Capture	F	4	Published
154889	1548	SB	√		71.0167	-148.867	1989-03-28	1980	Capture	F	19	New
668689	6686	SB	√		71.3333	-151.333	1989-03-29	1980	Capture	F	15	New
642989	6429	SB	√		69.8333	-163.333	1989-04-01	1980	Capture	F	11	New
642789	6427	SB	√		71.3333	-157.3	1989-04-02	1980	Capture	M	5	New
637589	6375	SB	√		69.9667	-138.267	1989-04-08	1980	Capture	F	15	New
A0615589	A06155	SB	√		69.7833	-134.5	1989-04-09	1980	Capture	F	12	New
610689	6106	SB	√		70.6	-148.433	1989-04-10	1980	Capture	F	10	New
659989	6599	SB	√		71.3	-149.033	1989-04-10	1980	Capture	F	4	New
620189	6201	SB	√		70.6167	-146.217	1989-04-15	1980	Capture	F	16	New
X0895889	X08958	VM	√		72.5333	-110.417	1989-05-14	1980	Capture	F	16	Published
X0599089	X05990	WH	√		57.7833	-92.9667	1989-09-29	1980	Capture	F	14	Published
X0366889	X03668	WH	√		57.7167	-92.7167	1989-10-03	1980	Capture	M	21	Published
X0556289	X05562	WH	√		57.2833	-92.9833	1989-10-03	1980	Capture	F	15	Published
X0068389	X00683	WH	√		58.1167	-92.8667	1989-10-09	1980	Capture	M	21	Published
X0568489	X05684	WH	√		58.6667	-93.1833	1989-10-11	1980	Capture	M	7	Published
X1113190	X11131	WH	√		58.05	-93.5833	1990-03-03	1990	Capture	M	COY	Published
X1113490	X11134	WH	√		58.45	-93.4833	1990-03-04	1990	Capture	F	COY	Published
X1124590	X11245	WH	√		58.6333	-93.6	1990-03-18	1990	Capture	M	COY	Published
X1113890	X11138	WH	√		57.7167	-93.3167	1990-03-21	1990	Capture	M	COY	Published
A686490	6864	CS	√		70.975	-179.88	1990-03-26	1990	Capture	F	11	Published
686590	6865	CS	√	√	70.57	178.38	1990-03-27	1990	Capture			New
686690	6866	CS	√	√	71.14	178.57	1990-03-27	1990	Capture			New
687190	6871	CS	√	√	71.1	178.57	1990-03-28	1990	Capture			New
A687290	6872	CS	√		71.047	-179.367	1990-03-28	1990	Capture		11	Published
687590	6875	CS	√	√	70.96	178.833	1990-03-29	1990	Capture		9	Published
687690	6876	CS	√	√	71.158	179.375	1990-03-30	1990	Capture		6	Published
A688190	6881	CS	√		71.3	-178.667	1990-03-31	1990	Capture		9	Published
X1123490	X11234	WH	√		57.7167	-93.8167	1990-04-06	1990	Capture	M	COY	Published
2359590	23595	BS		√	77.112	25.415	1990-04-21	1990	Capture	F	COY	Published
X0419890	X04198	WH	√		58.1	-93.6167	1990-09-13	1990	Capture	M	15	Published
L1753891	L17538	FB	√		65.3333	-84.1	1991-03-09	1990	Harvest	M	2	Published
L1754091	L17540	FB	√		65.2167	-84.05	1991-03-09	1990	Harvest	M	10	Published
L1753991	L17539	FB	√		63.7333	-83.2	1991-03-14	1990	Harvest	F	6	Published
A0192091	1920	CS	√		66.9333	-164.183	1991-03-20	1990	Capture	F	17	Published
685991	6859	SB		√	70.3833	-143.25	1991-03-30	1990	Capture	M	1	New
X1069391	X10693	DS	√		57.9167	-61.7333	1991-04-01	1990	Capture	F	5	Published
X1069491	X10694	DS	√		58.2167	-62.1167	1991-04-01	1990	Capture	M	6	Published
X1069591	X10695	DS	√		58.2167	-62.1167	1991-04-01	1990	Capture	F	7	Published
X1037091	X10370	DS	√		59.4667	-63.6667	1991-04-02	1990	Capture	F	3	Published
X1037191	X10371	DS	√		59.7833	-64.1667	1991-04-02	1990	Capture	F	4	Published
X1037291	X10372	DS	√		58.6333	-62.7833	1991-04-02	1990	Capture	F	7	Published
X1037391	X10373	DS	√		58.6333	-62.7833	1991-04-02	1990	Capture	F	5	Published
X1069791	X10697	DS	√		58.5667	-62.85	1991-04-02	1990	Capture	M	3	Published
X1069891	X10698	DS	√		59.45	-63.6667	1991-04-02	1990	Capture	F	17	Published
X1069991	X10699	DS	√		59.45	-63.6667	1991-04-02	1990	Capture	M	11	Published
689791	6897	CS	√	√	71.08	178.38	1991-04-03	1990	Capture			New
689891	6898	CS	√	√	71.1	178.43	1991-04-03	1990	Capture			New
X0867791	X08677	VM	√		73.25	-115.75	1991-04-22	1990	Capture	M	2	Published
L1754191	L17541	FB	√		65.2	-84.0333	1991-05-04	1990	Harvest	F	12	Published
2363691	23636	BS		√	77.1	15.4	1991-05-05	1990	Capture	F	1	Published
798091	7980	KS	√	√	79.617	91.083	1991-05-10	1990	Capture	F	10	New
798291	7982	KS	√	√	79.1	92.167	1991-05-11	1990	Capture	F	8	New
L1754491	L17544	FB	√		64.05	-81.05	1991-05-11	1990	Harvest	F	2	Published
798491	7984	KS	√	√	76.667	92.533	1991-05-14	1990	Capture	F	7	New
798691	7986	KS	√	√	75.55	88.8	1991-05-15	1990	Capture	F	13	New
798891	7988	KS	√	√	76.817	89.85	1991-05-15	1990	Capture	F	4	New
L1754591	L17545	FB	√		63.4833	-85.15	1991-05-27	1990	Harvest	M	9	Published
L1754691	L17546	FB	√		63.5667	-84.9	1991-05-28	1990	Harvest	M	2	Published
L1812592	L18125	GB	√		69.65	-90.3833	1992-03-15	1990		M	7	Published
A0684692	A06846	SB	√		70.75	-160.65	1992-03-21	1990	Capture	F	8	Published
A694092	6940	CS	√		71.332	-178.948	1992-04-03	1990	Capture		12	Published
A694592	6945	CS	√		71.185	-177.584	1992-04-07	1990	Capture		10	Published
A695092	6950	CS	√		71.153	-177.92	1992-04-07	1990	Capture		18	Published
A695192	6951	CS	√		71.069	-178.374	1992-04-07	1990	Capture		10	Published
A695392	6953	CS	√		71.336	-179.067	1992-04-10	1990	Capture		11	Published
695692	6956	CS	√	√	71	178.59	1992-04-11	1990	Capture			New
X1305792	X13057	VM	√		72.9	-111.067	1992-04-12	1990	Capture	M	COY	Published
697492	6974	CS	√	√	70.59	178.52	1992-04-15	1990	Capture			New
X1305292	X13052	VM	√		73.3333	-107.583	1992-04-15	1990	Capture	F	9	Published
X1306192	X13061	VM	√		73.2333	-108.267	1992-04-15	1990	Capture	M	COY	Published
X1313092	X13130	VM	√		73.0167	-110.217	1992-04-15	1990	Capture	F	8	Published
X1313392	X13133	VM	√		73.05	-113.117	1992-04-16	1990	Capture	F	8	Published
X1313792	X13137	VM	√		72.8	-108.333	1992-04-17	1990	Capture	F	8	Published
X1314092	X13140	VM	√		72.7833	-108.75	1992-04-17	1990	Capture	F	4	Published
X1314192	X13141	VM	√		71.7667	-107.933	1992-04-17	1990	Capture	F	14	Published
A698092	6980	CS	√		69.7	-163.933	1992-04-18	1990	Capture		8	Published
X1314492	X13144	VM	√		72.45	-110.317	1992-04-18	1990	Capture	F	12	Published
X1314892	X13148	VM	√		73.7833	-110.833	1992-04-18	1990	Capture	F	12	Published
X1316892	X13168	KB	√		77.2667	-79.0167	1992-04-18	1990	Capture	F	15	Published
X1315192	X13151	VM	√		73.1667	-112.133	1992-04-19	1990	Capture	F	14	Published
X1315492	X13154	VM	√		73.15	-113.35	1992-04-19	1990	Capture	F	4	Published
X1315592	X13155	VM	√		73.4167	-108.083	1992-04-20	1990	Capture	F	23	Published
X1317592	X13175	KB	√		78.4833	-75.6833	1992-04-20	1990	Capture	M	10	Published
X1315892	X13158	VM	√		73.55	-113.783	1992-04-21	1990	Capture	M	7	Published
A698192	6981	CS	√		70.868	-171.044	1992-04-22	1990	Capture		6	Published
X1324292	X13242	VM	√		74.5667	-110.683	1992-04-22	1990	Capture	F	14	Published
A698292	6982	CS	√		69.976	-172.881	1992-04-23	1990	Capture		6	Published
A698392	6983	CS	√		70.489	-171.492	1992-04-23	1990	Capture		23	Published
X1324592	X13245	VM	√		75.0667	-116.683	1992-04-23	1990	Capture	M	COY	Published
X1324992	X13249	VM	√		74.55	-110.733	1992-04-25	1990	Capture	M	11	Published
X0891992	X08919	VM	√		73.55	-114.667	1992-04-26	1990	Capture	M	10	Published
X1325192	X13251	VM	√		73.7167	-110.267	1992-04-26	1990	Capture	F	20	Published
X1325292	X13252	VM	√		73.2333	-111.9	1992-04-26	1990	Capture	F	25	Published
X1325592	X13255	VM	√		73.45	-114.833	1992-04-26	1990	Capture	M	12	Published
X1306792	X13067	VM	√		72.9667	-109.483	1992-04-27	1990	Capture	F	11	Published
X1325792	X13257	VM	√		72.8833	-108.717	1992-04-29	1990	Capture	M	COY	Published
X0280792	X02807	VM	√		72.9	-109.983	1992-04-30	1990	Capture	F	36	Published
X1327292	X13272	VM	√		73.3333	-108.15	1992-04-30	1990	Capture	F	2	Published
X1327492	X13274	VM	√		73.5333	-114.6	1992-04-30	1990	Capture	F	12	Published
X1327692	X13276	VM	√		72.9833	-110.917	1992-05-01	1990	Capture	F	1	Published
L1923492	L19234	GB	√		68.6167	-89.8833	1992-10-01	1990		F	12	Published
L1923592	L19235	GB	√		69.1667	-90.2167	1992-12-03	1990		M	2	Published
A698593	6985	LP	√	√	70.183	167.281	1993-04-05	1990	Capture		7	Published
X0420493	X04204	DS	√		58.5317	-62.7388	1993-04-05	1990	Capture	M	19	Published
X1069693	X10696	DS	√		58.8088	-62.8627	1993-04-05	1990	Capture	M	12	Published
X1197493	X11974	DS	√		57.6847	-61.6897	1993-04-05	1990	Capture	F	8	Published
X1197593	X11975	DS	√		58.5317	-62.7388	1993-04-05	1990	Capture	F	7	Published
X1197793	X11977	DS	√		58.9992	-63.0997	1993-04-05	1990	Capture	M	10	Published
X1197893	X11978	DS	√		58.8088	-62.8627	1993-04-05	1990	Capture	F	5	Published
X1198093	X11980	DS	√		59.2607	-63.382	1993-04-06	1990	Capture	M	22	Published
X1198193	X11981	DS	√		59.5705	-63.8343	1993-04-06	1990	Capture	F	4	Published
X1198293	X11982	DS	√		59.9498	-64.17	1993-04-06	1990	Capture	M	5	Published
A698993	6989	LP	√	√	71.13	163.16	1993-04-07	1990	Capture			New
A699093	6990	LP	√	√	71.23	163.03	1993-04-07	1990	Capture			New
A699393	6993	LP	√	√	70.739	165.5	1993-04-08	1990	Capture		13	Published
X1198393	X11983	DS	√		59.6032	-63.8355	1993-04-08	1990	Capture	M	14	Published
X1198493	X11984	DS	√		59.8627	-64.104	1993-04-08	1990	Capture	F	14	Published
X1198593	X11985	DS	√		59.599	-63.8517	1993-04-08	1990	Capture	M	Adult	Published
X1198793	X11987	DS	√		59.373	-63.4838	1993-04-08	1990	Capture	M	12	Published
A699493	6994	LP	√	√	71.36	163.16	1993-04-12	1990	Capture			New
X1332993	X13329	KB	√		77.7333	-77.9333	1993-04-13	1990	Capture	M	9	Published
X1333593	X13335	KB	√		76.8	-77.7333	1993-04-14	1990	Capture	M	9	Published
X1333693	X13336	KB	√		77.25	-81.6	1993-04-14	1990	Capture	M	11	Published
X1350293	X13502	NW	√		77.1667	-88.5333	1993-04-14	1990	Capture	M	9	Published
X1334093	X13340	NW	√		77.1667	-90.55	1993-04-15	1990	Capture	F	19	Published
X1334493	X13344	NW	√		77.2	-89.2333	1993-04-16	1990	Capture	F	4	Published
X1334593	X13345	NW	√		77.9	-88.3833	1993-04-16	1990	Capture	F	18	Published
X1335193	X13351	NW	√		78.2667	-87.5	1993-04-16	1990	Capture	M	14	Published
A2000293	20002	CS	√		71.29	-178.01	1993-04-18	1990	Capture	F	20	Published
X1355493	X13554	KB	√		79.15	-74.6167	1993-04-18	1990	Capture	F	9	Published
X1355693	X13556	KB	√		79.7167	-71.55	1993-04-18	1990	Capture	M	7	Published
X1355793	X13557	KB	√		78.9833	-75.8667	1993-04-19	1990	Capture	M	11	Published
X1355893	X13558	KB	√		79.2833	-76.8667	1993-04-19	1990	Capture	F	10	Published
X1356093	X13560	KB	√		79.5167	-77.1167	1993-04-19	1990	Capture	F	10	Published
X1356193	X13561	KB	√		79.5167	-77.1167	1993-04-19	1990	Capture	M	13	Published
X1356493	X13564	KB	√		77.2833	-77.4167	1993-04-19	1990	Capture	M	22	Published
A2001293	20012	CS	√		71.39	-178.44	1993-04-21	1990	Capture	M	7	Published
X1357693	X13576	LS	√		75.6667	-87.25	1993-04-22	1990	Capture	M	4	Published
A2002293	20022	CS	√		71.35	-177.53	1993-04-24	1990	Capture	F	11	Published
X1074493	X10744	NB	√		75.7233	-120.205	1993-04-24	1990	Capture	F	8	Published
X1202093	X12020	NB	√		75.6002	-120.424	1993-04-24	1990	Capture	M	14	Published
2379493	23794	BS		√	77.526	23.6652	1993-04-26	1990	Capture	F	12	Published
X1202193	X12021	NB	√		76.2767	-123.647	1993-04-30	1990	Capture	F	23	Published
X1202693	X12026	NB	√		76.821	-125.585	1993-05-01	1990	Capture	M	25	Published
X1202793	X12027	NB	√		76.7568	-125.317	1993-05-01	1990	Capture	F	19	Published
X1203093	X12030	NB	√		76.3675	-125.14	1993-05-01	1990	Capture	M	7	Published
X1203493	X12034	NB	√		75.6067	-120.475	1993-05-02	1990	Capture	M	15	Published
X1203593	X12035	NB	√		75.7912	-121.77	1993-05-02	1990	Capture	M	30	Published
X1203693	X12036	NB	√		76.1067	-124.73	1993-05-02	1990	Capture	M	31	Published
X1203893	X12038	NB	√		74.3033	-125.427	1993-05-03	1990	Capture	F	14	Published
X1204193	X12041	NB	√		76.501	-123.141	1993-05-06	1990	Capture	F	30	Published
X1204293	X12042	NB	√		76.501	-123.141	1993-05-06	1990	Capture	M	26	Published
X1203193	X12031	NB	√		76.1227	-124.664	1993-05-21	1990	Capture	F	21	Published
X0395694	X03956	DS	√		58.055	-62.2092	1994-04-04	1990	Capture	M	19	Published
X1208394	X12083	DS	√		57.9548	-62.019	1994-04-04	1990	Capture	M	5	Published
X1208594	X12085	DS	√		58.1867	-62.1168	1994-04-04	1990	Capture	M	14	Published
X1208694	X12086	DS	√		58.117	-62.393	1994-04-04	1990	Capture	F	9	Published
X1344894	X13448	LS	√		75.5668	-92.821	1994-04-11	1990	Capture	F	20	Published
X1344994	X13449	LS	√		75.5668	-92.821	1994-04-11	1990	Capture	M	COY	Published
X1345094	X13450	LS	√		75.5668	-92.821	1994-04-11	1990	Capture	F	COY	Published
2002694	20026	CS	√	√	70.52	178.33	1994-04-14	1990	Capture			New
A2003094	20030	CS	√		71.2	-177.27	1994-04-16	1990	Capture	M	7	Published
X1346694	X13466	MC	√		71.5317	-97.9017	1994-04-23	1990	Capture	M	17	Published
A2003594	20035	KS	√		74.19	79.14	1994-04-25	1990	Capture			New
2003694	20036	KS	√	√	74.604	79.088	1994-04-25	1990	Capture		5	Published
2003794	20037	KS	√	√	75.42	81.763	1994-04-25	1990	Capture		28	Published
X1346394	X13463	LS	√		72.92	-96.2383	1994-04-25	1990	Capture	M	8	Published
2003894	20038	KS	√	√	75.284	86.284	1994-04-26	1990	Capture	F	12	Published
2004394	20043	KS	√	√	75.538	88.067	1994-04-26	1990	Capture	F	13	Published
X1346594	X13465	MC	√		71.5367	-98.035	1994-04-26	1990	Capture	M	2	Published
2004494	20044	LP	√		80.193	98.777	1994-04-27	1990	Capture	F	23	New
X1378594	X13785	LS	√		75.695	-89.1972	1994-04-27	1990	Capture	F	10	Published
X1379294	X13792	KB	√		78.1805	-75.486	1994-04-28	1990	Capture	F	6	Published
2004594	20045	LP	√	√	77.851	107.235	1994-04-29	1990	Capture	M	14	Published
2004694	20046	LP	√	√	75.596	113.788	1994-04-29	1990	Capture	M	7	Published
2004794	20047	LP	√	√	74.054	117.746	1994-04-30	1990	Capture	M	12	Published
X1372094	X13720	KB	√		79.4085	-75.6407	1994-04-30	1990	Capture	F	20	Published
X1379594	X13795	KB	√		79.1313	-76.0727	1994-04-30	1990	Capture	M	6	Published
X1379694	X13796	KB	√		78.9883	-77.9387	1994-04-30	1990	Capture	F	6	Published
L2086194	L20861	GB	√		68.5333	-87.9667	1994-10-07	1990		F	5	Published
L2086494	L20864	GB	√		68.8	-88.25	1994-10-16	1990		M	24	Published
L2086294	L20862	GB	√		68.2833	-88.2667	1994-10-22	1990		F	20	Published
L2086994	L20869	GB	√		68.5	-86.5	1994-10-22	1990		F	9	Published
X1775194	X17751	WH	√		58.7667	-94.1333	1994-10-28	1990	Capture	M	COY	Published
985294	9852	SB		√	70.35	-143.067	1994-10-31	1990	Capture	M	17	New
L2086694	L20866	GB	√		69.5833	-90.25	1994-11-04	1990		M	4	Published
L2086594	L20865	GB	√		69	-89.5	1994-11-05	1990		M	5	Published
L2021094	L20210	FB	√		63.9833	-81.0333	1994-11-11	1990	Harvest	M	15	Published
L2019094	L20190	FB	√		64	-80.6667	1994-11-12	1990	Harvest	F	7	Published
X1323995	X13239	BB	√		72.4928	-75.181	1995-02-09	1990	Capture	F	12	Published
L2081995	L20819	GB	√		69.9167	-91.3667	1995-02-26	1990		M	19	Published
2005095	20050	KS	√	√	75.148	74.948	1995-04-16	1990	Capture	F	18	Published
2005195	20051	KS	√	√	76.136	69.086	1995-04-16	1990	Capture	F	19	Published
X0388895	X03888	LS	√		74.4983	-88.5987	1995-04-16	1990	Capture	M	20	Published
X1415495	X14154	LS	√		75.4163	-92.8223	1995-04-16	1990	Capture	M	1	Published
X1415695	X14156	LS	√		74.6105	-91.199	1995-04-16	1990	Capture	M	11	Published
X1415795	X14157	LS	√		74.567	-89.3827	1995-04-16	1990	Capture	F	9	Published
2005295	20052	KS	√	√	76.301	68.533	1995-04-17	1990	Capture	F	9	Published
2005595	20055	BS	√		76.2	68.12	1995-04-17	1990	Capture	F	Adult	Published
2005695	20056	KS	√	√	76.571	68.926	1995-04-17	1990	Capture	F	6	Published
2005795	20057	KS	√	√	76.851	68.723	1995-04-17	1990	Capture	U	10	Published
X1417595	X14175	LS	√		74.7203	-97.6852	1995-04-17	1990	Capture	F	22	Published
X1417895	X14178	LS	√		73.8183	-96.7855	1995-04-17	1990	Capture	M	5	Published
X1417995	X14179	LS	√		73.8183	-96.7855	1995-04-17	1990	Capture	F	13	Published
2006095	20060	KS	√	√	76.227	68.088	1995-04-18	1990	Capture	F	8	Published
2006195	20061	KS	√	√	76.336	68.607	1995-04-18	1990	Capture	F	11	Published
X1416295	X14162	LS	√		74.298	-91.8935	1995-04-20	1990	Capture	M	11	Published
X1416395	X14163	LS	√		74.298	-91.8935	1995-04-20	1990	Capture	F	12	Published
X1416695	X14166	LS	√		74.2802	-90.6227	1995-04-21	1990	Capture	M	14	Published
X0914895	X09148	LS	√		74.9365	-99.7447	1995-04-22	1990	Capture	F	19	Published
X1366695	X13666	MC	√		71.4005	-98.1402	1995-04-22	1990	Capture	M	5	Published
X1366895	X13668	MC	√		71.309	-99.4253	1995-04-22	1990	Capture	M	6	Published
X1371695	X13716	NW	√		77.0688	-89.519	1995-04-22	1990	Capture	F	14	Published
X1416495	X14164	LS	√		74.9365	-99.7447	1995-04-22	1990	Capture	M	6	Published
X1367095	X13670	LS	√		72.1735	-93.147	1995-04-23	1990	Capture	F	12	Published
X1367495	X13674	GB	√		71.9455	-93.6562	1995-04-23	1990	Capture	F	1	Published
X1367595	X13675	GB	√		71.8858	-93.5162	1995-04-23	1990	Capture	F	19	Published
X1367895	X13678	GB	√		71.8728	-93.5035	1995-04-23	1990	Capture	M	9	Published
X1371995	X13719	NW	√		77.153	-89.0938	1995-04-23	1990	Capture	F	9	Published
X1402295	X14022	NW	√		77.251	-89.6092	1995-04-23	1990	Capture	F	21	Published
2006295	20062	BS	√		81.187	64.713	1995-04-24	1990	Capture	F	5	Published
2006395	20063	BS	√		81.035	64.834	1995-04-24	1990	Capture	F	18	Published
2006495	20064	BS	√		80.823	59.507	1995-04-24	1990	Capture	F	22	Published
2006895	20068	BS	√		80.416	46.195	1995-04-25	1990	Capture	U	12	Published
2006995	20069	BS	√		80.405	46.308	1995-04-25	1990	Capture	F	12	Published
2007095	20070	BS	√		80.426	46.474	1995-04-25	1990	Capture	U	11	Published
2007195	20071	BS	√		80.4	46.473	1995-04-25	1990	Capture	F	Adult	Published
2007295	20072	BS	√		80.301	52.008	1995-04-25	1990	Capture	M	11	Published
2007395	20073	BS	√		81.473	58.455	1995-04-26	1990	Capture	F	10	Published
X1368795	X13687	LS	√		74.163	-99.332	1995-04-26	1990	Capture	M	9	Published
X1368895	X13688	LS	√		74.163	-99.332	1995-04-26	1990	Capture	F	23	Published
X1368995	X13689	LS	√		74.163	-99.332	1995-04-26	1990	Capture	F	4	Published
X1402495	X14024	NW	√		77.3387	-88.5653	1995-04-26	1990	Capture	F	11	Published
2008090	20080	BS	√		80.924	62.256	1995-04-27	1990	Capture	U	18	Published
2008195	20081	BS	√		80.908	62.931	1995-04-27	1990	Capture	F	9	Published
2008290	20082	BS	√		80.867	62.554	1995-04-27	1990	Capture	U	9	Published
X1369095	X13690	LS	√		74.1195	-97.9202	1995-04-27	1990	Capture	M	9	Published
X1370095	X13700	NW	√		78.0502	-89.199	1995-04-27	1990	Capture	M	7	Published
X1402995	X14029	NW	√		78.0517	-89.3102	1995-04-27	1990	Capture	F	8	Published
X1370195	X13701	NW	√		78.2002	-87.6652	1995-04-28	1990	Capture	M	5	Published
X1370495	X13704	NW	√		78.9407	-84.9125	1995-04-30	1990	Capture	M	4	Published
X1460795	X14607	KB	√		77.2465	-81.8955	1995-04-30	1990	Capture	F	10	Published
X1461395	X14613	NW	√		77.3842	-84.7507	1995-04-30	1990	Capture	F	7	Published
X1333795	X13337	KB	√		77.338	-77.2075	1995-05-01	1990	Capture	M	17	Published
X1461695	X14616	KB	√		77.4028	-77.9463	1995-05-01	1990	Capture	M	12	Published
X1461795	X14617	KB	√		77.4028	-77.9463	1995-05-01	1990	Capture	M	18	Published
X1462695	X14626	KB	√		77.8027	-76.4895	1995-05-01	1990	Capture	F	19	Published
X1462795	X14627	KB	√		77.8458	-76.4438	1995-05-01	1990	Capture	F	14	Published
X1369495	X13694	LS	√		74.109	-91.2883	1995-05-02	1990	Capture	M	8	Published
X1433095	X14330	LS	√		72.6552	-91.9917	1995-05-05	1990	Capture	M	19	Published
X1433395	X14333	LS	√		72.241	-90.312	1995-05-05	1990	Capture	F	7	Published
X1433495	X14334	LS	√		72.241	-90.312	1995-05-05	1990	Capture	M	14	Published
X1448895	X14488	KB	√		79.3165	-73.2843	1995-05-05	1990	Capture	M	6	Published
X1434795	X14347	GB	√		71.907	-93.4733	1995-05-06	1990	Capture	F	10	Published
X1458195	X14581	KB	√		78.883	-75.773	1995-05-06	1990	Capture	M	30	Published
X1458295	X14582	KB	√		79.7647	-65.3152	1995-05-06	1990	Capture	F	6	Published
X1458395	X14583	KB	√		79.7647	-65.3152	1995-05-06	1990	Capture	M	6	Published
X1435095	X14350	GB	√		71.5425	-92.7143	1995-05-07	1990	Capture	M	6	Published
X1435195	X14351	GB	√		71.632	-93.0975	1995-05-07	1990	Capture	F	7	Published
X1316795	X13167	KB	√		77.3207	-76.6995	1995-05-08	1990	Capture	M	18	Published
X1436295	X14362	GB	√		71.499	-91.2103	1995-05-08	1990	Capture	F	11	Published
X1436495	X14364	GB	√		71.499	-91.2103	1995-05-08	1990	Capture	M	10	Published
X1459195	X14591	KB	√		77.3258	-76.7865	1995-05-08	1990	Capture	F	8	Published
X1459295	X14592	KB	√		77.3207	-76.6995	1995-05-08	1990	Capture	F	5	Published
X1450395	X14503	LS	√		75.5462	-88.2335	1995-05-10	1990	Capture	F	14	Published
X1450495	X14504	LS	√		75.5972	-87.949	1995-05-10	1990	Capture	F	4	Published
X1451595	X14515	NW	√		77.2487	-87.4352	1995-05-15	1990	Capture	M	9	Published
X1451695	X14516	NW	√		78.3635	-89.5075	1995-05-15	1990	Capture	F	12	Published
X1451795	X14517	NW	√		78.088	-90.4453	1995-05-15	1990	Capture	F	9	Published
X1451995	X14519	NW	√		77.8643	-95.7345	1995-05-15	1990	Capture	F	16	Published
X1452195	X14521	NW	√		77.7595	-95.9973	1995-05-15	1990	Capture	F	16	Published
X1452295	X14522	NW	√		77.7005	-96.2793	1995-05-16	1990	Capture	M	16	Published
X1452395	X14523	NW	√		77.2725	-95.5473	1995-05-16	1990	Capture	F	20	Published
X1452495	X14524	NW	√		77.2348	-95.887	1995-05-16	1990	Capture	F	9	Published
X1452995	X14529	NW	√		76.936	-93.7177	1995-05-16	1990	Capture	M	10	Published
X1453095	X14530	NW	√		77.6682	-90.3847	1995-05-16	1990	Capture	M	8	Published
X1453695	X14536	NW	√		76.8593	-93.3678	1995-05-17	1990	Capture	M	15	Published
X1453795	X14537	NW	√		76.8608	-93.4452	1995-05-17	1990	Capture	F	20	Published
X1454095	X14540	NW	√		76.6118	-90.8245	1995-05-17	1990	Capture	M	10	Published
X0414295	X04142	NW	√		76.9668	-97.0715	1995-05-19	1990	Capture	F	18	Published
L2082195	L20821	GB	√		69.95	-91.6667	1995-05-26	1990		M	25	Published
X1238095	X12380	WH	√		57.62	-93.24	1995-09-05	1990	Capture	F	13	Published
X1421695	X14216	BB	√		67.6163	-63.9417	1995-09-17	1990		M	16	Published
X1456795	X14567	BB	√		67.6163	-63.9417	1995-09-17	1990		M	Adult	Published
X1347395	X13473	BB	√		67.1215	-62.5407	1995-09-20	1990	Capture	M	13	Published
X0853795	X08537	BB	√		66.864	-62.4157	1995-09-21	1990	Capture	M	12	Published
X1430095	X14300	BB	√		66.7952	-62.4485	1995-09-21	1990		M	Adult	Published
X1441195	X14411	BB	√		66.744	-61.4268	1995-09-21	1990		M	Adult	Published
L2148495	L21484	FB	√		66.5333	-86.7833	1995-09-22	1990	Harvest	M	18	Published
X1439395	X14393	BB	√		73.1193	-76.4797	1995-09-29	1990		M	11	Published
X1439495	X14394	BB	√		73.2618	-76.8062	1995-09-29	1990		M	7	Published
X1340595	X13405	BB	√		72.079	-74.2452	1995-09-30	1990	Capture	M	16	Published
L2161595	L21615	GB	√		68.7	-88.1333	1995-10-01	1990		F	17	Published
L2161795	L21617	GB	√		68.7833	-88.0333	1995-10-01	1990		F	7	Published
X1440695	X14406	BB	√		71.6648	-73.3007	1995-10-02	1990		M	10	Published
X0858795	X08587	BB	√		70.9837	-70.8598	1995-10-03	1990	Capture	M	18	Published
X1443695	X14436	BB	√		70.7735	-69.2237	1995-10-03	1990		F	17	Published
X1443995	X14439	BB	√		70.7735	-69.2237	1995-10-03	1990		M	Adult	Published
X1444195	X14441	BB	√		70.8542	-69.7732	1995-10-03	1990		M	21	Published
X1444695	X14446	BB	√		71.0968	-70.8585	1995-10-03	1990		M	18	Published
X1358095	X13580	BB	√		69.7655	-67.1693	1995-10-04	1990	Capture	M	12	Published
X1445995	X14459	BB	√		69.236	-67.8535	1995-10-07	1990		M	Adult	Published
X1446195	X14461	BB	√		69.4335	-67.1697	1995-10-07	1990		M	11	Published
X0493695	X04936	BB	√		71.4713	-71.5785	1995-10-08	1990	Capture	F	15	Published
X1446395	X14463	BB	√		70.5892	-68.8342	1995-10-08	1990		M	Adult	Published
X1408395	X14083	BB	√		69.8245	-68.0578	1995-10-10	1990	Capture	M	15	Published
X1422995	X14229	BB	√		69.8702	-68.2192	1995-10-10	1990		M	Adult	Published
X1445395	X14453	BB	√		69.7735	-67.673	1995-10-10	1990		M	Adult	Published
X1447895	X14478	BB	√		70.1745	-68.297	1995-10-10	1990		F	Adult	Published
X1480195	X14801	BB	√		70.7735	-69.5082	1995-10-10	1990		M	10	Published
X1481995	X14819	BB	√		69.5235	-67.6572	1995-10-11	1990		M	11	Published
X1484395	X14843	BB	√		68.024	-65.0343	1995-10-14	1990		M	Adult	Published
X1485695	X14856	BB	√		66.8992	-61.9742	1995-10-18	1990		F	Adult	Published
L2135195	L21351	FB	√		68.7333	-81.2667	1995-10-27	1990	Harvest	M	COY	Published
L2156295	L21562	GB	√		70.1167	-91.9167	1995-11-01	1990		F	1	Published
X1337895	X13378	BB	√		70.0068	-68.0423	1995-11-10	1990	Capture	M	12	Published
L2147995	L21479	FB	√		66.5333	-86.25	1995-11-11	1990	Harvest	M	1	Published
L2147895	L21478	FB	√		66.5333	-86.25	1995-11-12	1990	Harvest	M	4	Published
L2156495	L21564	GB	√		70.1	-91.8333	1995-11-19	1990		F	2	Published
L2130095	L21300	FB	√		64	-80.5833	1995-12-19	1990	Harvest	F	4	Published
L2130196	L21301	FB	√		65.1667	-83.8333	1996-01-13	1990	Harvest	F	4	Published
L2156596	L21565	GB	√		70.1333	-91.5833	1996-03-02	1990		F	4	Published
L2155196	L21551	MC	√		70.6333	-96.4167	1996-03-03	1990	Harvest	F	1	Published
L2157196	L21571	GB	√		70.1333	-91.5167	1996-03-05	1990		M	12	Published
L2156796	L21567	GB	√		70.25	-91.5833	1996-03-27	1990		F	14	Published
797996	7979	BS	√		76.6	25.5	1996-03-30	1990	Capture	F	17	Published
799296	7992	BS	√		76.533	25	1996-04-02	1990	Capture	M	3	Published
799396	7993	BS	√	√	76.7	25.467	1996-04-02	1990	Capture	F	14	Published
799596	7995	BS	√		76.5	25	1996-04-03	1990	Capture	M	3	Published
799696	7996	BS	√		76.7	25.47	1996-04-03	1990	Capture	M	20	Published
799796	7997	BS	√		76.7	25.45	1996-04-03	1990	Capture	F	7	Published
2300196	23001	BS	√		76.43	24.51	1996-04-03	1990	Capture	F	9	Published
2300396	23003	BS	√		76.567	25.11	1996-04-04	1990	Capture	M	9	Published
2300496	23004	BS	√		76.68	25.4	1996-04-04	1990	Capture	F	9	Published
2300796	23007	BS	√		76.5	25	1996-04-06	1990	Capture	F	6	Published
2301096	23010	BS	√		76.7	25.467	1996-04-06	1990	Capture	F	14	Published
2301396	23013	BS	√		76.683	25.52	1996-04-07	1990	Capture	F	7	Published
2301696	23016	BS	√		76.67	25.43	1996-04-09	1990	Capture	F	8	Published
2302196	23021	BS	√		76.533	25.133	1996-04-10	1990	Capture	M	10	Published
2302296	23022	BS	√		76.5	25	1996-04-11	1990	Capture	F	4	Published
2302396	23023	BS	√				1996-04-12	1990	Capture	F	13	Published
2302496	23024	BS	√		76.7	25.5	1996-04-12	1990	Capture	F	7	Published
2302696	23026	BS	√		76.567	25.267	1996-04-12	1990	Capture	F	10	Published
2302996	23029	BS	√		76.667	25.45	1996-04-12	1990	Capture	F	8	Published
2303596	23035	BS	√		76.683	25.333	1996-04-13	1990	Capture	F	7	Published
2303896	23038	BS	√		76.7	25.5	1996-04-14	1990	Capture	M	13	Published
L2135896	L21358	GB	√		69.5833	-86.4167	1996-04-15	1990		M	3	Published
L2192796	L21927	MC	√		71.25	-100.417	1996-04-15	1990	Harvest	M	15	Published
L2192396	L21923	FB	√		62.85	-69.8833	1996-04-16	1990	Harvest	M	3	Published
2304296	23042	BS	√		76.7	25.47	1996-04-19	1990	Capture	F	7	Published
2305296	23052	BS	√		76.67	25.45	1996-04-23	1990	Capture	F	7	Published
2305596	23055	BS	√		76.5	25	1996-04-23	1990	Capture	F	6	Published
2305896	23058	BS	√		76.1	25.51	1996-04-23	1990	Capture	F	6	Published
2305996	23059	BS	√		76.2	24.46	1996-04-23	1990	Capture	M	14	Published
L2192896	L21928	MC	√		70.5167	-100.583	1996-05-01	1990	Harvest	M	7	Published
X1526996	X15269	KB	√		77.3665	-78.4958	1996-05-07	1990	Capture	F	17	Published
X1371396	X13713	LS	√		76.43	-88.8608	1996-05-09	1990	Capture	F	19	Published
X1528596	X15285	NW	√		77.4203	-94.126	1996-05-10	1990	Capture	M	6	Published
X1528796	X15287	NW	√		78.007	-94.9897	1996-05-10	1990	Capture	F	14	Published
L2139396	L21393	MC	√		70.4167	-98.5	1996-05-12	1990	Harvest	M	3	Published
X1529996	X15299	NW	√		77.3912	-95.8292	1996-05-17	1990	Capture	F	16	Published
X1425996	X14259	GB	√		71.825	-94.1423	1996-05-24	1990	Capture	F	13	Published
X1426196	X14261	GB	√		71.952	-94.2423	1996-05-24	1990	Capture	F	19	Published
X1426296	X14262	GB	√		71.957	-94.151	1996-05-24	1990	Capture	M	15	Published
X1497696	X14976	MC	√		71.713	-95.8543	1996-05-28	1990	Capture	M	2	Published
X1497796	X14977	MC	√		71.713	-95.8543	1996-05-28	1990	Capture	M	4	Published
X1497896	X14978	MC	√		71.9502	-96.2702	1996-05-28	1990	Capture	M	COY	Published
X1497996	X14979	MC	√		71.9502	-96.2702	1996-05-28	1990	Capture	M	COY	Published
L2139696	L21396	MC	√		70.8333	-98.8333	1996-05-31	1990	Harvest	M	10	Published
L2130296	L21302	FB	√		65.1833	-84	1996-11-01	1990	Harvest	F	5	Published
L2205696	L22056	FB	√		64.08	-81.28	1996-11-04	1990	Harvest	M	Adult	Published
L2206196	L22061	FB	√		63.25	-84.95	1996-11-04	1990	Harvest	M	22	Published
L2206296	L22062	FB	√		63.66	-80.42	1996-11-04	1990	Harvest	F	4	Published
L2206996	L22069	FB	√		63.68	-82.58	1996-11-04	1990	Harvest	M	5	Published
L2207796	L22077	FB	√		64.02	-82.02	1996-11-04	1990	Harvest	M	5	Published
L2206596	L22065	FB	√		64.05	-83.74	1996-11-05	1990	Harvest	M	29	Published
L2206896	L22068	FB	√		63.83	-82.46	1996-11-06	1990	Harvest	M	17	Published
L2207296	L22072	FB	√		63.73	-82.53	1996-11-06	1990	Harvest	M	3	Published
L2207596	L22075	FB	√		64.02	-83.18	1996-11-06	1990	Harvest	M	4	Published
A2041196	A20411	SB	√		70.65	-149.45	1996-11-08	1990	Capture	F	3	New
A2041296	A20412	SB	√		70.5	-147.983	1996-11-08	1990	Capture	M	4	New
L2205596	L22055	FB	√		64.08	-81.28	1996-11-11	1990	Harvest	M	3	Published
L2208096	L22080	FB	√		63.63	-81.83	1996-11-20	1990	Harvest	M	3	Published
L2208196	L22081	FB	√		63.65	-84.72	1996-12-04	1990	Harvest	M	1	Published
L2208297	L22082	FB	√		64.12	-84.62	1997-01-09	1990	Harvest	M	18	Published
2308997	23089	BS		√	76.58	25.18	1997-04-07	1990	Capture		26	Published
A2033197	A20331	SB	√		70.25	-147.267	1997-10-14	1990	Capture	F	5	New
A2042097	A20420	SB	√		70.15	-143.5	1997-10-18	1990	Capture	F	7	New
A0683597	A06835	SB	√		70.75	-150.1	1997-10-30	1990	Capture	F	8	New
A2042797	A20427	SB	√		70.9	-150.217	1997-10-30	1990	Capture	F	18	New
A2042997	A20429	SB	√		70.7	-148.4	1997-11-02	1990	Capture	M	COY	New
A2043097	A20430	SB	√		70.7	-148.4	1997-11-02	1990	Capture	M	COY	New
A2043397	A20433	SB	√		70.7333	-148.283	1997-11-06	1990	Capture	M	3	New
A2043497	A20434	SB	√		70.6333	-148.233	1997-11-06	1990	Capture	F	Adult	New
797898	7978	BS	√		77.238	23.113	1998-03-29	1990	Capture	M	12	Published
2318498	23184	BS		√	76.45	24.93	1998-03-31	1990	Capture	F	17	Published
A0693098	A06930	SB	√		70.9333	-147.4	1998-04-15	1990	Capture	F	7	New
A0580998	A05809	SB	√		70.8333	-140.85	1998-04-16	1990	Capture	F	20	New
A2033598	A20335	SB	√		70.2333	-137.2	1998-04-19	1990	Capture	F	12	New
A0638498	A06384	SB	√		71.3	-147.283	1998-04-21	1990	Capture	F	19	New
997098	9970	SB		√	70.9252	-148.085	1998-04-23	1990	Capture	M	19	New
A0997098	A09970	SB	√		70.8713	-148.276	1998-04-23	1990	Capture	M	20	New
A0622298	A06222	SB	√		70.5693	-146.029	1998-04-25	1990	Capture	F	23	New
A2044798	A20447	SB	√		70.2733	-147.777	1998-10-22	1990	Capture	M	4	New
L2386499	L23864	BB	√		72.57	-75.36	1999-01-16	1990	Harvest	F	4	New
L2387299	L23872	BB	√		72.33	-75.47	1999-01-16	1990	Harvest	F	4	New
L2384399	L23843	BB	√		67.7	-64.23	1999-01-21	1990	Harvest	F	2	New
L2386599	L23865	BB	√		72.53	-75.43	1999-01-25	1990	Harvest	F	2	New
L2384999	L23849	BB	√		67.49	-63.58	1999-01-27	1990	Harvest	F	15	New
L2386799	L23867	BB	√		72.48	-78.04	1999-02-06	1990	Harvest	F	5	New
L2387099	L23870	BB	√		72.48	-75.18	1999-02-10	1990	Harvest	F	7	New
L2387599	L23875	BB	√		72.56	-75.55	1999-02-13	1990	Harvest	M	3	New
L2387399	L23873	BB	√		72.43	-75.41	1999-02-17	1990	Harvest	M	Adult	New
L2387199	L23871	BB	√		73.06	-75.35	1999-02-22	1990	Harvest	M	4	New
L2384699	L23846	BB	√		67.56	-63.7	1999-02-23	1990	Harvest	M	3	New
L2387498	L23874	BB	√		73.28	-81.1	1999-02-23	1990	Harvest	M	13	New
L2384599	L23845	BB	√		67.55	-63.99	1999-03-06	1990	Harvest	M	4	New
L2384799	L23847	BB	√		67.55	-63.99	1999-03-22	1990	Harvest	M		New
2045099	20450	SB		√	70.0115	-143.046	1999-04-03	1990	Capture	M	COY	New
A2045399	A20453	SB	√		70.4833	-147.983	1999-04-04	1990	Capture	M	17	New
A2045499	A20454	SB	√		70.4833	-147.983	1999-04-04	1990	Capture	M	6	New
A2045599	A20455	SB	√		70.4833	-147.983	1999-04-04	1990	Capture	M	2	New
A2045699	A20456	SB	√		70.2833	-147.2	1999-04-06	1990	Capture	F	21	New
A2046199	A20461	SB	√		70.5668	-149.455	1999-04-07	1990	Capture	M	COY	New
A2046299	A20462	SB	√		70.55	-148.483	1999-04-07	1990	Capture	F	7	New
A2046399	A20463	SB	√		70.588	-148.745	1999-04-13	1990	Capture	M	6	New
A0996599	A09965	SB	√		70.7965	-147.838	1999-04-14	1990	Capture	F	18	New
2340899	23408	BS		√	76.595	25.205	1999-04-15	1990	Capture		14	Published
A2046699	A20466	SB	√		70.532	-147.893	1999-04-18	1990	Capture	M	4	New
A2046799	A20467	SB	√		70.532	-146.507	1999-04-18	1990	Capture	M	5	New
A0648899	A06488	SB	√		71.0641	-149.881	1999-04-21	1990	Capture	F	15	New
A2046999	A20469	SB	√		70.7725	-149.833	1999-04-21	1990	Capture	F	7	New
A2047099	A20470	SB	√		70.7725	-149.833	1999-04-21	1990	Capture	M	15	New
A2047299	A20472	SB	√		71.0765	-149.782	1999-04-21	1990	Capture	F	9	New
A2047799	A20477	SB	√		70.1776	-143.577	1999-04-25	1990	Capture	F	6	New
A2037399	A20373	SB	√		70.6119	-148.174	1999-04-26	1990	Capture	F	16	New
684399	6843	SB		√	70.6813	-149.076	1999-04-29	1990	Capture	M	11	New
A0684399	A06843	SB	√		70.6813	-149.076	1999-04-29	1990	Capture	M	11	New
A2048499	A20484	SB	√		70.6415	-149.077	1999-04-29	1990	Capture	M	11	New
A0625599	A06255	SB	√		70.6436	-147.518	1999-05-04	1990	Capture	F	18	New
2048699	20486	SB		√	70.5575	-146.338	1999-05-06	1990	Capture	M	5	New
A2048799	A20487	SB	√		70.4039	-147.546	1999-05-06	1990	Capture	M	6	New
2342899	23428	BS		√	79.67	13	1999-09-06	1990	Capture		5	Published
A2048999	A20489	SB	√		70.2761	-147.355	1999-10-15	1990	Capture	F	3	New
A0669699	A06696	SB	√		70.1443	-143.598	1999-10-17	1990	Capture	F	10	New
A2049199	A20491	SB	√		70.1407	-143.534	1999-10-17	1990	Capture	M	3	New
A0997999	A09979	SB	√		70.1322	-143.473	1999-10-18	1990	Capture	M	19	New
2047899	20478	SB		√	70.1355	-143.591	1999-10-19	1990	Capture	M	4	New
A2047899	A20478	SB	√		70.1355	-143.591	1999-10-19	1990	Capture	M	4	New
2049999	20499	SB		√	70.5018	-147.976	1999-10-26	1990	Capture	M	6	New
A2050099	A20500	SB	√		70.6273	-149.276	1999-11-01	1990	Capture	M	3	New
2045499	20454	SB		√	70.4947	-147.979	1999-11-02	1990	Capture	M	6	New
A2050199	A20501	SB	√		71.0971	-150.271	1999-11-03	1990	Capture	F	5	New
L2386399	L23863	BB	√		72.38	-78.4	1999-11-28	1990	Harvest	F	Adult	New
2351900	23519	BS		√	78.84	27.872	2000-04-13	2000	Capture	F	9	Published
2327100	23271	BS	√	√	77.948	22.468	2000-04-16	2000	Capture	F	11	Published
X1497500	X14975	MC	√		71.8332	-95.5242	2000-04-16	2000	Capture	M	24	New
2012601	20126	SB		√	70.9087	-147.528	2001-04-08	2000	Capture	M	5	New
2055201	20552	SB		√	70.6711	-141.476	2001-04-11	2000	Capture	M	8	New
2356301	23563	BS		√	76.5115	24.9828	2001-04-11	2000	Capture	F	7	Published
2055501	20555	SB		√	70.7432	-146.354	2001-04-14	2000	Capture	M	8	New
2014402	20144	SB		√	70.7154	-147.949	2002-03-19	2000	Capture	M	4	New
2016902	20169	SB		√	71.0372	-148.008	2002-04-07	2000	Capture	M	5	New
2364902	23649	BS		√	77.809	25.053	2002-04-08	2000	Capture	F	8	Published
2017302	20173	SB		√	71.0458	-149.972	2002-04-10	2000	Capture	M	8	New
2017402	20174	SB		√	70.7461	-147.989	2002-04-11	2000	Capture	M	16	New
2017802	20178	SB		√	70.7754	-148.057	2002-04-12	2000	Capture	M	3	New
2018402	20184	SB		√	71.2404	-152.432	2002-04-14	2000	Capture	M	6	New
2021903	20219	SB		√	71.4	-156.449	2003-03-19	2000	Capture	M	11	New
2029503	20295	SB		√	71.5117	-156.601	2003-03-25	2000	Capture	M	6	New
2048103	20481	SB		√	71.0242	-148.775	2003-04-07	2000	Capture	M	14	New
2061203	20612	SB		√	70.5613	-148.424	2003-04-07	2000	Capture	M	0	New
2064003	20640	SB		√	70.9381	-147.049	2003-04-21	2000	Capture	M	12	New
2070104	20701	SB		√	70.8549	-146.999	2004-04-09	2000	Capture	M	COY	New
2074904	20749	SB		√	70.7048	-142.087	2004-05-01	2000	Capture	M	18	New
X1801605	X18016	DS	√	√	61.3452	-64.7488	2005-08-03	2000	Capture	F	7	New
X1801705	X18017	DS	√		61.3452	-64.75	2005-08-03	2000	Capture	F	18	New
X1801905	X18019	DS	√		61.3235	-64.89	2005-08-03	2000	Capture	F	10	New
X3039505	X30395	DS	√		60.6023	-64.7653	2005-08-11	2000	Capture	M	5	New
X1801205	X18012	DS	√		59.8087	-64.1752	2005-08-12	2000	Capture	F	6	New
X3039705	X30397	DS	√		60.2905	-64.3855	2005-08-12	2000	Capture	M	9	New
X3039805	X30398	DS	√		60.157	-64.4028	2005-08-12	2000	Capture	M	4	New
X1197605	X11976	DS	√		59.2112	-63.5678	2005-08-13	2000	Capture	M	27	New
X1801305	X18013	DS	√		60.422	-64.8637	2005-08-13	2000	Capture	M	6	New
X1801405	X18014	DS	√		60.273	-64.5935	2005-08-13	2000	Capture	M	6	New
X1802005	X18020	DS	√	√	60.273	-64.5935	2005-08-13	2000	Capture	M	10	New
X1802105	X18021	DS	√		59.5458	-64.0652	2005-08-13	2000	Capture	M	9	New
X1802205	X18022	DS	√		59.3872	-63.7723	2005-08-13	2000	Capture	M	5	New
X1802405	X18024	DS	√		59.0375	-63.5688	2005-08-13	2000	Capture	M	7	New
X1486705	X14867	DS	√		63.4792	-64.3602	2005-08-14	2000	Capture	M	14	New
X1802605	X18026	DS	√		59.4463	-63.6828	2005-08-14	2000	Capture	M	7	New
X1802705	X18027	DS	√	√	59.4463	-63.6828	2005-08-14	2000	Capture	M	6	New
X1802805	X18028	DS	√		59.4468	-63.6957	2005-08-14	2000	Capture	M	9	New
X1803605	X18036	DS	√	√	58.5295	-62.7247	2005-08-14	2000	Capture	F	6	New
X1803805	X18038	DS	√		58.5295	-62.7247	2005-08-14	2000	Capture	M	3	New
X1803905	X18039	DS	√	√	59.4167	-63.7	2005-08-14	2000	Capture	M	8	New
X1802905	X18029	DS	√		59.4258	-63.7223	2005-08-15	2000	Capture	F	5	New
X1803005	X18030	DS	√	√	59.616	-64.0298	2005-08-15	2000	Capture	M	8	New
X1803105	X18031	DS	√		59.616	-64.0298	2005-08-15	2000	Capture	F	8	New
X1803205	X18032	DS	√		60.5852	-64.7405	2005-08-16	2000	Capture	F	14	New
X1804005	X18040	DS	√		60.6828	-64.6553	2005-08-16	2000	Capture	M	7	New
X1804105	X18041	DS	√		60.6325	-64.7257	2005-08-16	2000	Capture	M	25	New
X1804205	X18042	DS	√		60.6033	-64.7545	2005-08-16	2000	Capture	M	4	New
X1804305	X18043	DS	√		60.5623	-64.5428	2005-08-16	2000	Capture	M	15	New
	X18044	DS	√		60.6453	-64.6007	2005-08-16	2000	Capture	F	10	New
X1804505	X18045	DS	√		60.6887	-64.6378	2005-08-16	2000	Capture	M	Adult	New
X1804605	X18046	DS	√		60.6565	-64.7595	2005-08-16	2000	Capture	F	2	New
X1804705	X18047	DS	√		60.6187	-64.7292	2005-08-16	2000	Capture	M	7	New
X1804805	X18048	DS	√		60.6187	-64.7292	2005-08-16	2000	Capture	M	6	New
X1804905	X18049	DS	√		60.4702	-64.6855	2005-08-16	2000	Capture	M	9	New
X1209205	X18489	DS	√		60.3822	-64.5048	2005-08-19	2000	Capture	F	19	New
X1198605	X11986	DS	√		59.0337	-68.94	2005-08-20	2000	Capture	M	22	New
X1386205	X13862	DS	√		60.579	-68.0033	2005-08-21	2000	Capture	F	10	New
X1386305	X13863	DS	√		60.564	-68.0008	2005-08-21	2000	Capture	M	3	New
X1386405	X13864	DS	√		60.517	-67.9495	2005-08-21	2000	Capture	M	8	New
X1386505	X13865	DS	√		60.3955	-67.8795	2005-08-21	2000	Capture	M	12	New
X1386605	X13866	DS	√		60.3955	-67.8795	2005-08-21	2000	Capture	M	11	New
X1386705	X13867	DS	√		60.3955	-67.8795	2005-08-21	2000	Capture	M	9	New
X1386905	X13869	DS	√		60.4477	-67.8442	2005-08-21	2000	Capture	M	18	New
X1387005	X13870	DS	√	√	60.4178	-67.8645	2005-08-21	2000	Capture	F	25	New
X1387205	X13872	DS	√		60.4178	-67.8645	2005-08-21	2000	Capture	M	6	New
X1387305	X13873	DS	√		60.4108	-67.9055	2005-08-21	2000	Capture	F	5	New
X1387405	X13874	DS	√	√	60.4208	-68.283	2005-08-21	2000	Capture	M	18	New
X1387505	X13875	DS	√		60.401	-68.147	2005-08-21	2000	Capture	F	19	New
X1387805	X13878	DS	√		60.1795	-69.4077	2005-08-22	2000	Capture	M	5	New
X1387905	X13879	DS	√	√	60.4623	-67.9203	2005-08-22	2000	Capture	M	7	New
X1388005	X13880	DS	√		60.478	-67.8582	2005-08-22	2000	Capture	F	13	New
X1388105	X13881	DS	√	√	60.4573	-67.8492	2005-08-22	2000	Capture	F	11	New
X1388405	X13884	DS	√		60.4233	-67.8523	2005-08-22	2000	Capture	F	Adult	New
X1388605	X13886	DS	√		60.3865	-67.9113	2005-08-22	2000	Capture	M	5	New
X1388705	X13887	DS	√		60.35	-67.9333	2005-08-22	2000	Capture	M	16	New
X1388805	X13888	DS	√	√	60.3253	-67.9742	2005-08-22	2000	Capture	M	6	New
X1388905	X13889	DS	√		60.3253	-67.9742	2005-08-22	2000	Capture	F	21	New
X1389005	X13890	FB	√		62.1875	-67.7738	2005-08-24	2000	Capture	F	9	New
X1389105	X13891	DS	√		62.1612	-67.89	2005-08-24	2000	Capture	F	13	New
X1389405	X13894	DS	√	√	62.1612	-67.8853	2005-08-24	2000	Capture	F	7	New
X1389505	X13895	DS	√		62.1308	-67.33	2005-08-24	2000	Capture	F	5	New
X1389605	X13896	DS	√		62.1308	-67.33	2005-08-24	2000	Capture	F	5	New
X3060005	X30600	DS	√		62.1308	-67.33	2005-08-24	2000	Capture	F	13	New
X3060105	X30601	DS	√		62.1328	-67.29	2005-08-24	2000	Capture	F	3	New
X3060205	X30602	DS	√		62.0838	-67.25	2005-08-24	2000	Capture	F	10	New
X3060505	X30605	DS	√		62.1062	-67.19	2005-08-24	2000	Capture	F	6	New
X3060605	X30606	DS	√		62.0468	-67.12	2005-08-24	2000	Capture	F	9	New
X3063205	X30632	DS	√		62.915	-64.6072	2005-08-25	2000	Capture	F	7	New
X3060905	X30609	DS	√		62.8962	-66.6295	2005-08-26	2000	Capture	F	3	New
X3061005	X30610	DS	√		62.8962	-66.6295	2005-08-26	2000	Capture	M	5	New
X3061105	X30611	DS	√		62.872	-66.4713	2005-08-26	2000	Capture	F	12	New
X3061205	X30612	DS	√		62.8693	-65.733	2005-08-26	2000	Capture	F	7	New
X3061305	X30613	DS	√		62.7747	-65.4737	2005-08-26	2000	Capture	M	6	New
X3061405	X30614	DS	√		62.5777	-65.0748	2005-08-26	2000	Capture	F	14	New
X3061705	X30617	DS	√		62.6392	-64.8968	2005-08-26	2000	Capture	M	16	New
X3061805	X30618	DS	√		62.6915	-64.9385	2005-08-26	2000	Capture	M	8	New
X3061905	X30619	DS	√		63.2617	-64.9053	2005-08-27	2000	Capture	M	6	New
X3062005	X30620	DS	√		63.3123	-65.046	2005-08-27	2000	Capture	F	6	New
X3062105	X30621	DS	√		63.2415	-65.0993	2005-08-27	2000	Capture	F	7	New
X3062205	X30622	DS	√		63.2415	-65.0993	2005-08-27	2000	Capture	F	2	New
X3062305	X30623	DS	√		63.2278	-64.9815	2005-08-27	2000	Capture	F	7	New
X3062405	X30624	DS	√		63.1632	-64.8823	2005-08-27	2000	Capture	M	14	New
X3062505	X30625	DS	√		63.0965	-64.9503	2005-08-27	2000	Capture	M	9	New
X3062605	X30626	DS	√		62.8767	-64.7672	2005-08-27	2000	Capture	F	Adult	New
X3062905	X30629	DS	√		62.9007	-64.7093	2005-08-31	2000	Capture	M	13	New
X3063005	X30630	DS	√		62.831	-64.6325	2005-08-31	2000	Capture	M	18	New
X3063105	X30631	DS	√		62.902	-64.6197	2005-08-31	2000	Capture	M	17	New
X3063305	X30633	DS	√	√	63.5133	-64.9733	2005-08-31	2000	Capture	F	8	New
X1071005	X10710	DS	√		62.7306	-63.0169	2005-09-01	2000	Capture	M	21	New
X1805005	X18050	DS	√		62.9272	-63.781	2005-09-01	2000	Capture	M	13	New
X1805105	X18051	DS	√		62.9272	-63.781	2005-09-01	2000	Capture	M	24	New
X1805205	X18052	DS	√		62.9228	-65.0518	2005-09-01	2000	Capture	M	11	New
X1805305	X18053	DS	√		62.8992	-65.0892	2005-09-01	2000	Capture	M	10	New
X3063405	X30634	DS	√		62.9545	-64.7028	2005-09-01	2000	Capture	M	10	New
X3063505	X30635	DS	√		62.9545	-64.7028	2005-09-01	2000	Capture	F	13	New
X3063605	X30636	DS	√		62.9545	-64.7028	2005-09-01	2000	Capture	M	5	New
X3063705	X30637	DS	√		62.909	-64.7265	2005-09-01	2000	Capture	M	7	New
X3063805	X30638	DS	√		62.8792	-64.877	2005-09-01	2000	Capture	M	3	New
X3063905	X30639	DS	√		62.8792	-64.877	2005-09-01	2000	Capture	M	7	New
X3064005	X30640	DS	√		62.756	-63.8645	2005-09-01	2000	Capture	M	18	New
X3064105	X30641	DS	√		62.756	-63.8645	2005-09-01	2000	Capture	M	3	New
X3064205	X30642	DS	√		62.756	-63.8645	2005-09-01	2000	Capture	M	12	New
X3064305	X30643	DS	√		62.756	-63.8645	2005-09-01	2000	Capture	M	4	New
X3064505	X30645	DS	√		62.917	-63.7027	2005-09-01	2000	Capture	F	17	New
X3064605	X30646	DS	√		62.917	-63.7027	2005-09-01	2000	Capture	F	3	New
X3064705	X30647	DS	√		62.917	-63.7027	2005-09-01	2000	Capture	M	22	New
X3064805	X30648	DS	√		62.917	-63.7027	2005-09-01	2000	Capture	M	7	New
X3064905	X30649	DS	√		62.9272	-63.781	2005-09-01	2000	Capture	M	8	New
X1805405	X18054	DS	√		63.1255	-64.9777	2005-09-02	2000	Capture	F	16	New
X1805505	X18055	DS	√		63.0068	-65.0158	2005-09-02	2000	Capture	F	10	New
X1805605	X18056	DS	√		62.9052	-64.9575	2005-09-02	2000	Capture	M	11	New
X1805705	X18057	DS	√		62.9048	-64.9958	2005-09-02	2000	Capture	M	16	New
X1805805	X18058	DS	√		62.937	-65.1187	2005-09-02	2000	Capture	F	9	New
X1805905	X18059	DS	√		62.8262	-65.0967	2005-09-02	2000	Capture	M	9	New
X1806005	X18060	DS	√		62.8063	-65.064	2005-09-02	2000	Capture	F	6	New
X1806105	X18061	DS	√	√	62.7465	-65.0157	2005-09-02	2000	Capture	F	8	New
X1806205	X18062	DS	√		62.4892	-64.7305	2005-09-02	2000	Capture	M	10	New
X1806305	X18063	DS	√		62.7323	-64.971	2005-09-02	2000	Capture	M	25	New
X1806405	X18064	DS	√		62.9178	-65.0693	2005-09-02	2000	Capture	M	3	New
X3037505	X30375	DS	√		61.4528	-64.73	2005-09-03	2000	Capture	F	6	New
X3037605	X30376	DS	√		61.3577	-64.76	2005-09-03	2000	Capture	F	16	New
X3037805	X30378	DS	√		61.8387	-65.78	2005-09-03	2000	Capture	M	11	New
X3037905	X30379	DS	√		61.7448	-65.69	2005-09-03	2000	Capture	M	2	New
X3038005	X30380	DS	√		61.7448	-65.69	2005-09-03	2000	Capture	F	19	New
X3038205	X30382	DS	√		61.6883	-65.1267	2005-09-03	2000	Capture	F	18	New
X1806505	X18065	DS	√		63.2267	-64.9943	2005-09-04	2000	Capture	F	7	New
X1806605	X18066	DS	√		62.6147	-64.9018	2005-09-04	2000	Capture	M	11	New
X1806705	X18067	DS	√		62.537	-65.1475	2005-09-04	2000	Capture	F	8	New
X1806905	X18069	DS	√		62.537	-64.9808	2005-09-04	2000	Capture	F	4	New
X1807005	X18070	DS	√		62.5335	-65.0065	2005-09-04	2000	Capture	M	8	New
X1807105	X18071	DS	√		62.559	-65.0567	2005-09-04	2000	Capture	M	6	New
X1807205	X18072	DS	√		63.5703	-65.0437	2005-09-04	2000	Capture	F	7	New
X1807305	X18073	DS	√		62.4997	-64.6497	2005-09-04	2000	Capture	F	16	New
X1807505	X18075	DS	√		62.4997	-64.6497	2005-09-04	2000	Capture	F	21	New
X1807805	X18078	DS	√		62.4997	-64.6497	2005-09-04	2000	Capture	M	13	New
X1807905	X18079	DS	√		62.5598	-64.7323	2005-09-04	2000	Capture	F	7	New
X1808005	X18080	DS	√		62.5272	-64.8132	2005-09-04	2000	Capture	F	11	New
X1808105	X18081	DS	√		62.5093	-64.8577	2005-09-04	2000	Capture	F	4	New
X1808205	X18082	DS	√		62.488	-64.986	2005-09-04	2000	Capture	F	8	New
X1808305	X18083	DS	√		62.5317	-65.143	2005-09-04	2000	Capture	M	17	New
X1808405	X18084	DS	√		62.5012	-64.8107	2005-09-04	2000	Capture	M	12	New
X1808505	X18085	DS	√		62.4582	-64.3617	2005-09-04	2000	Capture	M	5	New
X1808605	X18086	DS	√		62.459	-64.3082	2005-09-04	2000	Capture	M	6	New
X1808705	X18087	DS	√		62.4495	-64.266	2005-09-04	2000	Capture	M	15	New
X1809605	X18096	DS	√		61.684	-65.07	2005-09-04	2000	Capture	F	7	New
X3038405	X30384	DS	√		62.4313	-66.35	2005-09-04	2000	Capture	M	11	New
X3038505	X30385	DS	√		62.4313	-66.35	2005-09-04	2000	Capture	M	12	New
X1808805	X18088	DS	√		61.6103	-64.75	2005-09-05	2000	Capture	F	7	New
X1808905	X18089	DS	√		61.6103	-64.75	2005-09-05	2000	Capture	M	1	New
X1809005	X18090	DS	√		61.6103	-64.75	2005-09-05	2000	Capture	F	15	New
X1809105	X18091	DS	√		61.6103	-64.75	2005-09-05	2000	Capture	F	6	New
X1809205	X18092	DS	√		61.6548	-64.7	2005-09-05	2000	Capture	F	7	New
X1809305	X18093	DS	√		61.6677	-64.91	2005-09-05	2000	Capture	F	3	New
X1809405	X18094	DS	√		61.6583	-64.96	2005-09-05	2000	Capture	F	9	New
X1809805	X18098	DS	√		61.7073	-65.06	2005-09-05	2000	Capture	F	18	New
X1809905	X18099	DS	√		61.6788	-65.34	2005-09-05	2000	Capture	M	8	New
X1810005	X18100	DS	√		61.6788	-65.34	2005-09-05	2000	Capture	F	8	New
X1810205	X18102	DS	√		61.6962	-65.3	2005-09-05	2000	Capture	F	16	New
X1810405	X18104	DS	√		61.7428	-65.26	2005-09-05	2000	Capture	F	13	New
X1810605	X18106	DS	√		61.7767	-65.11	2005-09-05	2000	Capture	M	17	New
X1810705	X18107	DS	√		61.7487	-64.99	2005-09-05	2000	Capture	M	11	New
X1810805	X18108	DS	√		61.557	-65.43	2005-09-06	2000	Capture	M	10	New
X1810905	X18109	DS	√		61.6087	-65.45	2005-09-06	2000	Capture	M	10	New
X1811005	X18110	DS	√		61.56	-65.37	2005-09-06	2000	Capture	M	15	New
X1811105	X18111	DS	√		61.563	-65.37	2005-09-06	2000	Capture	F	2	New
X1811205	X18112	DS	√	√	61.5748	-65.3638	2005-09-06	2000	Capture	M	13	New
X1811305	X18113	DS	√		61.5278	-65.36	2005-09-06	2000	Capture	M	4	New
X1811405	X18114	DS	√		61.522	-65.26	2005-09-06	2000	Capture	M	6	New
X1811505	X18115	DS	√		61.522	-65.26	2005-09-06	2000	Capture	M	10	New
X1811605	X18116	DS	√		61.522	-65.26	2005-09-06	2000	Capture	M	2	New
X1811705	X18117	DS	√		61.512	-65.25	2005-09-06	2000	Capture	F	5	New
X1811805	X18118	DS	√		61.5018	-65.18	2005-09-06	2000	Capture	M	5	New
X1811905	X18119	DS	√		61.4937	-65.16	2005-09-06	2000	Capture	F	19	New
X1812105	X18121	DS	√		61.4575	-65.12	2005-09-06	2000	Capture	M	8	New
X1812205	X18122	DS	√		61.5402	-64.92	2005-09-06	2000	Capture	F	9	New
X1812305	X18123	DS	√		61.4298	-65.05	2005-09-06	2000	Capture	M	14	New
X1812405	X18124	DS	√		61.4298	-65.05	2005-09-06	2000	Capture	M	7	New
X1812505	X18125	DS	√		61.4197	-65	2005-09-06	2000	Capture	F	6	New
X1812805	X18128	DS	√		61.4238	-64.96	2005-09-06	2000	Capture	F	6	New
X1812905	X18129	DS	√		61.4052	-64.96	2005-09-06	2000	Capture	F	Subadult	New
X1813005	X18130	DS	√		61.396	-64.89	2005-09-06	2000	Capture	M	9	New
X1813105	X18131	DS	√		61.3668	-64.94	2005-09-06	2000	Capture	M	6	New
X1813205	X18132	DS	√		61.3598	-64.96	2005-09-06	2000	Capture	M	5	New
X1813305	X18133	DS	√		61.7238	-64.88	2005-09-07	2000	Capture	M	11	New
X1813405	X18134	DS	√		61.8227	-64.9	2005-09-07	2000	Capture	F	6	New
X1813705	X18137	DS	√		61.7887	-64.96	2005-09-07	2000	Capture	F	3	New
X1813805	X18138	DS	√		61.7208	-64.87	2005-09-09	2000	Capture	M	Adult	New
X1813905	X18139	DS	√	√	61.8225	-64.9323	2005-09-09	2000	Capture	M	10	New
X1814005	X18140	DS	√		61.8683	-64.94	2005-09-09	2000	Capture	M	2	New
X1814105	X18141	DS	√		61.9143	-65.09	2005-09-09	2000	Capture	M	10	New
X1814205	X18142	DS	√		62.73	-65.72	2005-09-09	2000	Capture	F	7	New
X1814505	X18145	DS	√		62.73	-65.72	2005-09-09	2000	Capture	F	3	New
X1814605	X18146	DS	√		61.7712	-65.74	2005-09-09	2000	Capture	M	12	New
X1814705	X18147	DS	√		61.824	-65.76	2005-09-09	2000	Capture	M	10	New
X1814805	X18148	DS	√		61.7753	-65.77	2005-09-09	2000	Capture	M	2	New
X1814905	X18149	DS	√		61.7968	-65.92	2005-09-09	2000	Capture	F	3	New
X1815005	X18150	DS	√		61.7968	-65.92	2005-09-09	2000	Capture	F	6	New
X1815205	X18152	DS	√		61.8818	-66.13	2005-09-09	2000	Capture	M	7	New
X1815305	X18153	DS	√		61.8818	-66.13	2005-09-09	2000	Capture	F	5	New
X1815405	X18154	DS	√		61.869	-66.24	2005-09-09	2000	Capture	M	4	New
X1815505	X18155	DS	√		61.9018	-66.38	2005-09-09	2000	Capture	M	4	New
X1815605	X18156	DS	√		61.9258	-66.46	2005-09-09	2000	Capture	F	5	New
X1815805	X18158	DS	√		61.9262	-66.59	2005-09-09	2000	Capture	M	10	New
X1815905	X18159	DS	√		61.9262	-66.59	2005-09-09	2000	Capture	M	11	New
X1816005	X18160	DS	√		61.9262	-66.59	2005-09-09	2000	Capture	M	11	New
X0913205	X09132	DS	√		62.5257	-64.159	2005-09-10	2000	Capture	M	25	New
X1037905	X10379	DS	√		62.5133	-64.2622	2005-09-10	2000	Capture	M	15	New
X1816105	X18161	DS	√	√	62.5348	-64.42	2005-09-10	2000	Capture	M	10	New
X1816205	X18162	DS	√		62.5348	-64.42	2005-09-10	2000	Capture	M	8	New
X1816305	X18163	DS	√		62.5175	-64.3497	2005-09-10	2000	Capture	M	6	New
X1816405	X18164	DS	√		62.5175	-64.3497	2005-09-10	2000	Capture	F	2	New
X1816505	X18165	DS	√		62.5282	-64.3075	2005-09-10	2000	Capture	M	3	New
X1816605	X18166	DS	√		62.5092	-64.5053	2005-09-10	2000	Capture	F	6	New
X1816905	X18169	DS	√		62.5257	-64.159	2005-09-10	2000	Capture	M	9	New
X1817005	X18170	DS	√		62.5257	-64.159	2005-09-10	2000	Capture	M	6	New
X1817105	X18171	DS	√		62.5257	-64.159	2005-09-10	2000	Capture	M	8	New
X1817206	X18172	DS	√		62.5257	-64.159	2005-09-10	2000	Capture	M	Adult	New
X1817305	X18173	DS	√		62.5257	-64.159	2005-09-10	2000	Capture	M	21	New
X1817505	X18175	DS	√		62.5257	-64.159	2005-09-10	2000	Capture	M	12	New
X1817605	X18176	DS	√		62.5257	-64.159	2005-09-10	2000	Capture	M	16	New
X1817705	X18177	DS	√		62.4723	-64.4573	2005-09-10	2000	Capture	F	6	New
X1817905	X18179	DS	√		62.4307	-64.3133	2005-09-10	2000	Capture	M	4	New
X1818005	X18180	DS	√		62.4307	-64.3133	2005-09-10	2000	Capture	M	5	New
X1818105	X18181	DS	√		62.4385	-64.3205	2005-09-10	2000	Capture	M	17	New
X1818205	X18182	DS	√		62.4342	-64.426	2005-09-10	2000	Capture	F	2	New
X1818305	X18183	DS	√		62.4342	-64.426	2005-09-10	2000	Capture	F	10	New
X1037405	X10374	DS	√		62.4145	-64.4635	2005-09-11	2000	Capture	F	23	New
X1818505	X18185	DS	√		62.3732	-64.6807	2005-09-11	2000	Capture	F	6	New
X1818605	X18186	DS	√		62.3732	-64.6807	2005-09-11	2000	Capture	M	5	New
X1818705	X18187	DS	√		62.34	-64.6482	2005-09-11	2000	Capture	F	11	New
X1818905	X18189	DS	√		62.34	-64.6498	2005-09-11	2000	Capture	F	5	New
X1819005	X18190	DS	√		62.3673	-64.5942	2005-09-11	2000	Capture	M	5	New
X1819105	X18191	DS	√		62.3367	-64.5217	2005-09-11	2000	Capture	F	5	New
X1819205	X18192	DS	√		62.3698	-64.4955	2005-09-11	2000	Capture	M	4	New
X1819305	X18193	DS	√		62.3698	-64.4955	2005-09-11	2000	Capture	M	9	New
X1819405	X18194	DS	√		62.4508	-64.592	2005-09-11	2000	Capture	F	12	New
X1819605	X18196	DS	√	√	62.4208	-64.5733	2005-09-11	2000	Capture	F	7	New
X1819705	X18197	DS	√		62.4223	-64.6133	2005-09-11	2000	Capture	F	5	New
X1819905	X18199	DS	√		62.3977	-64.4795	2005-09-11	2000	Capture	M	16	New
X1820305	X18203	DS	√		62.4145	-64.4635	2005-09-11	2000	Capture	F	3	New
X1820405	X18204	DS	√		62.4632	-64.4632	2005-09-11	2000	Capture	F	3	New
X1820505	X18205	DS	√		62.4375	-64.4632	2005-09-11	2000	Capture	F	6	New
X1820805	X18208	DS	√		62.4375	-64.4632	2005-09-11	2000	Capture	F	5	New
X3038605	X30386	DS	√		62.5785	-66.58	2005-09-11	2000	Capture	F	13	New
X3038905	X30389	DS	√		62.5785	-66.58	2005-09-11	2000	Capture	F	7	New
X3039005	X30390	DS	√		60.446	-64.8512	2005-09-11	2000	Capture	M	6	New
X3039105	X30391	DS	√		60.446	-64.8512	2005-09-11	2000	Capture	M	7	New
X3039205	X30392	DS	√		60.446	-64.8512	2005-09-11	2000	Capture	F	2	New
X3039305	X30393	DS	√		60.5847	-64.7485	2005-09-11	2000	Capture	F	8	New
X3039405	X30394	DS	√		60.6023	-64.7653	2005-09-11	2000	Capture	M	3	New
X1820905	X18209	DS	√		63.3913	-64.867	2005-09-12	2000	Capture	M	9	New
X1821005	X18210	DS	√		63.392	-64.8247	2005-09-12	2000	Capture	M	19	New
X1821105	X18211	DS	√		63.446	-64.8098	2005-09-12	2000	Capture	F	4	New
X1821205	X18212	DS	√		63.36	-64.7403	2005-09-12	2000	Capture	M	9	New
X1821305	X18213	DS	√		63.3358	-64.7385	2005-09-12	2000	Capture	M	2	New
X1821405	X18214	DS	√		63.3333	-64.739	2005-09-12	2000	Capture	M	3	New
X1821505	X18215	DS	√		63.1137	-64.7022	2005-09-12	2000	Capture	M	10	New
X1821605	X18216	DS	√		63.2885	-64.775	2005-09-12	2000	Capture	M	18	New
X1821705	X18217	DS	√		63.2433	-64.696	2005-09-12	2000	Capture	M	16	New
X1821805	X18218	DS	√		63.267	-64.667	2005-09-12	2000	Capture	F	5	New
X1821905	X18219	DS	√		63.233	-64.6148	2005-09-12	2000	Capture	M	Adult	New
X1822005	X18220	DS	√		63.2363	-64.605	2005-09-12	2000	Capture	M	11	New
X1822105	X18221	DS	√		63.2363	-64.605	2005-09-12	2000	Capture	M	11	New
X1822205	X18222	DS	√		63.2492	-64.5882	2005-09-12	2000	Capture	F	5	New
X1822405	X18224	DS	√		63.2587	-64.5373	2005-09-12	2000	Capture	M	Adult	New
X1822505	X18225	DS	√		63.2587	-64.5373	2005-09-12	2000	Capture	M	9	New
X1822605	X18226	DS	√		63.3275	-64.6187	2005-09-12	2000	Capture	M	16	New
X1822705	X18227	DS	√		63.3035	-64.5377	2005-09-12	2000	Capture	F	3	New
X1822805	X18228	DS	√		63.3685	-64.497	2005-09-12	2000	Capture	F	3	New
X1845005	X18450	DS	√		60.0893	-64.4562	2005-09-12	2000	Capture	M	17	New
X1845105	X18451	DS	√		60.076	-64.4178	2005-09-12	2000	Capture	M	8	New
X1845205	X18452	DS	√		60.0533	-64.2743	2005-09-12	2000	Capture	F	7	New
X1845305	X18453	DS	√	√	59.974	-64.3547	2005-09-12	2000	Capture	F	11	New
X1845405	X18454	DS	√		59.6115	-63.9653	2005-09-12	2000	Capture	F	2	New
X1845505	X18455	DS	√		59.6115	-63.9653	2005-09-12	2000	Capture	F	Adult	New
X1845705	X18457	DS	√		59.7737	-64.2072	2005-09-12	2000	Capture	M	Adult	New
X1845805	X18458	DS	√		59.8572	-64.2067	2005-09-12	2000	Capture	M	5	New
X1845905	X18459	DS	√	√	59.8572	-64.2067	2005-09-12	2000	Capture	F	8	New
X3039605	X30396	DS	√		60.3118	-64.6095	2005-09-12	2000	Capture	F	6	New
X1822905	X18229	DS	√		63.4548	-64.3875	2005-09-14	2000	Capture	M	7	New
X1823005	X18230	DS	√		63.4792	-64.3602	2005-09-14	2000	Capture	M	13	New
X1823205	X18232	DS	√		63.4792	-64.3602	2005-09-14	2000	Capture	F	3	New
X1823305	X18233	DS	√		63.4235	-64.3403	2005-09-14	2000	Capture	M	12	New
X1823405	X18234	DS	√		63.3537	-64.2765	2005-09-14	2000	Capture	M	18	New
X1823505	X18235	DS	√		63.3545	-64.2327	2005-09-14	2000	Capture	M	11	New
X1823605	X18236	DS	√		63.3345	-64.2378	2005-09-14	2000	Capture	M	15	New
X1823705	X18237	DS	√		63.3345	-64.2378	2005-09-14	2000	Capture	M	5	New
X1823805	X18238	DS	√		63.3128	-64.1195	2005-09-14	2000	Capture	M	15	New
X1823905	X18239	DS	√	√	63.3128	-64.1195	2005-09-14	2000	Capture	M	15	New
X1824005	X18240	DS	√		63.3128	-64.1195	2005-09-14	2000	Capture	M	17	New
X1824105	X18241	DS	√		63.3875	-64.2095	2005-09-14	2000	Capture	M	5	New
X1824205	X18242	DS	√		63.6023	-64.2907	2005-09-14	2000	Capture	M	9	New
X1824305	X18243	DS	√		63.4868	-64.0783	2005-09-14	2000	Capture	M	5	New
X1037805	X18244	DS	√		63.4868	-64.0783	2005-09-14	2000	Capture	F	27	New
X1824505	X18245	DS	√		63.4178	-63.9933	2005-09-14	2000	Capture	M	12	New
X1824605	X18246	DS	√		63.4178	-63.9933	2005-09-14	2000	Capture	M	3	New
X1824705	X18247	DS	√		63.4178	-63.9933	2005-09-14	2000	Capture	M	Adult	New
X1824805	X18248	DS	√		63.445	-63.9572	2005-09-14	2000	Capture	M	9	New
X1824905	X18249	DS	√		63.445	-63.9572	2005-09-14	2000	Capture	F	5	New
X1825005	X18250	DS	√		63.5432	-64.0655	2005-09-14	2000	Capture	F	2	New
X1825105	X18251	DS	√		63.6903	-64.1648	2005-09-14	2000	Capture	F	16	New
X1825205	X18252	DS	√		63.7023	-64.1533	2005-09-14	2000	Capture	F	5	New
X3080505	X30805	DS	√		63.4892	-64.386	2005-09-15	2000	Capture	M	6	New
X3080605	X30806	DS	√		63.5073	-64.408	2005-09-15	2000	Capture	M	5	New
X3080705	X30807	DS	√		63.516	-64.3998	2005-09-15	2000	Capture	M	7	New
X3080805	X30808	DS	√		63.6735	-64.4442	2005-09-15	2000	Capture	F	9	New
X3080905	X30809	DS	√		63.7355	-64.3797	2005-09-15	2000	Capture	M	3	New
X3081005	X30810	DS	√		63.7355	-64.3797	2005-09-15	2000	Capture	M	10	New
X3081105	X30811	DS	√		63.7355	-64.3797	2005-09-15	2000	Capture	F	5	New
X3081205	X30812	DS	√		63.7355	-64.3797	2005-09-15	2000	Capture	M	17	New
X3081305	X30813	DS	√		63.7355	-64.3797	2005-09-15	2000	Capture	F	12	New
X3081405	X30814	DS	√	√	63.7355	-64.3797	2005-09-15	2000	Capture	M	11	New
X3081505	X30815	DS	√		63.7363	-64.3048	2005-09-15	2000	Capture	M	11	New
X3081605	X30816	DS	√		63.7168	-64.2562	2005-09-15	2000	Capture	M	15	New
X1846005	X18460	DS	√		60.4323	-64.5818	2005-09-16	2000	Capture	M	4	New
X1846105	X18461	DS	√		60.397	-64.5143	2005-09-16	2000	Capture	M	14	New
X3081705	X30817	DS	√		63.8055	-64.3498	2005-09-16	2000	Capture	F	6	New
X3081805	X30818	DS	√		63.7895	-64.2917	2005-09-16	2000	Capture	M	3	New
X3081905	X30819	DS	√	√	63.7963	-64.2035	2005-09-16	2000	Capture	F	14	New
X3082205	X30822	DS	√		63.8137	-64.1303	2005-09-16	2000	Capture	F	5	New
X3082305	X30823	DS	√		63.7882	-64.473	2005-09-16	2000	Capture	F	3	New
X3082405	X30824	DS	√		63.8407	-64.484	2005-09-16	2000	Capture	M	3	New
X3082505	X30825	DS	√		63.8407	-64.5843	2005-09-16	2000	Capture	F	4	New
X3082605	X30826	DS	√		63.8733	-64.7042	2005-09-16	2000	Capture	M	5	New
X3082705	X30827	DS	√		63.7972	-64.9037	2005-09-16	2000	Capture	M	3	New
X1846205	X18462	DS	√		60.437	-64.7282	2005-09-17	2000	Capture	M	23	New
X1846305	X18463	DS	√		60.3797	-64.7493	2005-09-17	2000	Capture	M	11	New
X1846405	X18464	DS	√		60.3648	-64.8277	2005-09-17	2000	Capture	M	6	New
X1846505	X18465	DS	√		60.3177	-64.8203	2005-09-17	2000	Capture	M	7	New
X1846605	X18466	DS	√		60.3177	-64.8203	2005-09-17	2000	Capture	M	16	New
X1846705	X18467	DS	√		60.2782	-64.7603	2005-09-17	2000	Capture	M	18	New
X3082805	X30828	DS	√		63.9287	-64.7927	2005-09-17	2000	Capture	F	4	New
X3082905	X30829	DS	√		64.1553	-64.4972	2005-09-17	2000	Capture	M	20	New
X3083005	X30830	DS	√		64.0972	-64.5165	2005-09-17	2000	Capture	M	11	New
X3083105	X30831	DS	√		64.089	-64.8828	2005-09-17	2000	Capture	F	5	New
X3083205	X30832	DS	√		64.0807	-65.0245	2005-09-17	2000	Capture	M	4	New
X3083305	X30833	DS	√		63.976	-64.9182	2005-09-17	2000	Capture	M	13	New
X3083405	X30834	DS	√		64.007	-65.1455	2005-09-17	2000	Capture	F	8	New
X3083505	X30835	DS	√		64.0227	-65.2175	2005-09-17	2000	Capture	F	5	New
X3083605	X30836	DS	√		64.1105	-65.1775	2005-09-17	2000	Capture	F	14	New
X3083705	X30837	DS	√		64.2198	-65.2792	2005-09-17	2000	Capture	F	6	New
X3083905	X30839	DS	√		64.2573	-65.5162	2005-09-17	2000	Capture	F	Adult	New
X3084105	X30841	DS	√		64.6483	-65.0917	2005-09-17	2000	Capture	F	5	New
X3084205	X30842	DS	√		64.5508	-65.1243	2005-09-17	2000	Capture	M	7	New
X3084305	X30843	DS	√		64.4558	-65.0095	2005-09-17	2000	Capture	M	2	New
X3084905	X30849	DS	√		64.1795	-65.184	2005-09-17	2000	Capture	M	4	New
X1825305	X18253	DS	√		64.2387	-64.5697	2005-09-18	2000	Capture	F	3	New
X1825405	X18254	DS	√		64.2495	-64.6545	2005-09-18	2000	Capture	F	5	New
X1825505	X18255	DS	√		64.51	-65.1475	2005-09-18	2000	Capture	F	10	New
X1825605	X18256	DS	√		64.493	-65.2242	2005-09-18	2000	Capture	M	7	New
X1825705	X18257	DS	√		64.4963	-65.199	2005-09-18	2000	Capture	M	2	New
X1825805	X18258	DS	√		64.7842	-65.4875	2005-09-18	2000	Capture	F	4	New
X1825905	X18259	DS	√		64.7842	-65.4875	2005-09-18	2000	Capture	M	11	New
X1846805	X18468	DS	√		60.288	-64.595	2005-09-18	2000	Capture	M	7	New
X1846905	X18469	DS	√		60.288	-64.595	2005-09-18	2000	Capture	M	10	New
X1847005	X18470	DS	√		60.2768	-64.5333	2005-09-18	2000	Capture	M	10	New
X1847105	X18471	DS	√		60.2712	-64.7052	2005-09-18	2000	Capture	M	11	New
X1847205	X18472	DS	√		60.175	-64.968	2005-09-18	2000	Capture	F	5	New
X1847305	X18473	DS	√		60.1318	-64.9888	2005-09-18	2000	Capture	M	8	New
X1847405	X18474	DS	√	√	60.113	-64.9803	2005-09-18	2000	Capture	M	6	New
X1847505	X18475	DS	√		60.0872	-64.9597	2005-09-18	2000	Capture	M	6	New
X1847605	X18476	DS	√		60.0592	-65.0482	2005-09-18	2000	Capture	M	Subadult	New
X1847705	X18477	DS	√		59.9993	-65.098	2005-09-18	2000	Capture	F	7	New
X1848005	X18480	DS	√		59.9158	-65.212	2005-09-18	2000	Capture	F	8	New
X1848205	X18482	DS	√		59.5063	-65.3855	2005-09-18	2000	Capture	F	7	New
X1848505	X18485	DS	√		60.337	-64.4907	2005-09-18	2000	Capture	F	7	New
X3084405	X30844	DS	√		63.7155	-65.0323	2005-09-18	2000	Capture	F	15	New
X3084505	X30845	DS	√		64.183	-65.07	2005-09-18	2000	Capture	M	5	New
X3084605	X30846	DS	√		64.183	-65.07	2005-09-18	2000	Capture	F	6	New
X3084705	X30847	DS	√		64.183	-65.07	2005-09-18	2000	Capture	F	13	New
X1826005	X18260	DS	√		64.2622	-65.0742	2005-09-19	2000	Capture	F	22	New
X1826305	X18263	DS	√		64.5563	-65.2113	2005-09-19	2000	Capture	M	3	New
X1826405	X18264	DS	√		64.5347	-65.4343	2005-09-19	2000	Capture	F	8	New
X1826705	X18267	DS	√	√	64.5347	-65.4343	2005-09-19	2000	Capture	F	4	New
X1827005	X18270	DS	√		64.5618	-65.344	2005-09-19	2000	Capture	F	9	New
X1827105	X18271	DS	√		64.737	-65.3275	2005-09-19	2000	Capture	F	5	New
X1827205	X18272	DS	√		64.6943	-65.3527	2005-09-19	2000	Capture	M	5	New
X1827305	X18273	DS	√		64.9388	-66.13	2005-09-19	2000	Capture	M	6	New
X1848605	X18486	DS	√		60.3888	-64.4443	2005-09-19	2000	Capture	M	8	New
X1848705	X18487	DS	√	√	60.3888	-64.4443	2005-09-19	2000	Capture	M	8	New
X1827405	X18274	DS	√		65.6357	-63.23	2005-09-20	2000	Capture	F	8	New
X1827605	X18276	DS	√		65.5928	-63	2005-09-20	2000	Capture	M	10	New
X1827705	X18277	DS	√		65.6178	-62.92	2005-09-20	2000	Capture	F	5	New
X1827805	X18278	DS	√		65.7468	-62.94	2005-09-20	2000	Capture	M	6	New
X1827905	X18279	DS	√		65.7468	-62.94	2005-09-20	2000	Capture	M	9	New
X1828005	X18280	DS	√		65.7468	-62.94	2005-09-20	2000	Capture	F	2	New
X1828105	X18281	DS	√		65.766	-62.98	2005-09-20	2000	Capture	M	12	New
X1828205	X18282	DS	√		65.5185	-62.82	2005-09-20	2000	Capture	M	11	New
X1828305	X18283	DS	√		65.5185	-62.82	2005-09-20	2000	Capture	M	21	New
X1828405	X18284	DS	√		65.603	-62.9	2005-09-20	2000	Capture	F	7	New
X1828505	X18285	DS	√		65.603	-62.9	2005-09-20	2000	Capture	M	Adult	New
X1828605	X18286	DS	√		65.7433	-62.77	2005-09-20	2000	Capture	M	19	New
X1828705	X18287	DS	√		65.715	-62.6	2005-09-20	2000	Capture	F	18	New
X1828905	X18289	DS	√		65.6287	-63.45	2005-09-20	2000	Capture	F	7	New
X1849005	X18490	DS	√		60.0867	-64.9635	2005-09-20	2000	Capture	M	7	New
X1849105	X18491	DS	√		59.8642	-65.1318	2005-09-20	2000	Capture	F	9	New
X1849505	X18495	DS	√	√	59.5753	-69.3058	2005-09-20	2000	Capture	F	14	New
X1849605	X18496	DS	√		59.5753	-69.3058	2005-09-20	2000	Capture	M	3	New
X1849705	X18497	DS	√		59.5753	-69.3058	2005-09-20	2000	Capture	F	2	New
X1829005	X18290	DS	√		65.6702	-63.4	2005-09-21	2000	Capture	F	26	New
X1829205	X18292	DS	√		65.8582	-63.51	2005-09-21	2000	Capture	F	2	New
X1829305	X18293	BB	√		66.1407	-62.763	2005-09-21	2000	Capture	M	10	New
X1829405	X18294	BB	√		66.0125	-62.8287	2005-09-21	2000	Capture	F	18	New
X1829705	X18297	BB	√	√	66.0088	-62.7107	2005-09-21	2000	Capture	F	17	New
X1829905	X18299	BB	√		66.0185	-62.5748	2005-09-21	2000	Capture	M	11	New
X1830005	X18300	DS	√		65.9973	-62.3922	2005-09-21	2000	Capture	M	16	New
X1830105	X18301	DS	√		65.9973	-62.3922	2005-09-21	2000	Capture	F	18	New
X1830205	X18302	DS	√		65.949	-62.22	2005-09-21	2000	Capture	M	7	New
X1830305	X18303	BB	√		66.027	-61.9982	2005-09-21	2000	Capture	M	16	New
X1830405	X18304	BB	√		66.027	-61.9982	2005-09-21	2000	Capture	F	15	New
X1830505	X18305	BB	√		66.0407	-62.1158	2005-09-21	2000	Capture	M	17	New
X1830605	X18306	BB	√		66.0297	-62.143	2005-09-21	2000	Capture	M	12	New
X1830705	X18307	BB	√	√	66.0297	-62.143	2005-09-21	2000	Capture	M	12	New
X1830805	X18308	BB	√		66.0297	-62.143	2005-09-21	2000	Capture	M	15	New
X1830905	X18309	BB	√		66.2097	-62.5288	2005-09-21	2000	Capture	F	12	New
X1831005	X18310	BB	√		66.2327	-62.735	2005-09-21	2000	Capture	M	3	New
X1831105	X18311	BB	√		66.2327	-62.735	2005-09-21	2000	Capture	F	23	New
X1849805	X18498	DS	√		60.5832	-68.097	2005-09-21	2000	Capture	M	2	New
X1849905	X18499	DS	√		60.5657	-68.053	2005-09-21	2000	Capture	F	9	New
X1831405	X18314	DS	√		65.5325	-62.6	2005-09-22	2000	Capture	M	7	New
X1831505	X18315	DS	√		65.5253	-63.46	2005-09-22	2000	Capture	M	12	New
X1831605	X18316	DS	√		65.25	-63.28	2005-09-22	2000	Capture	F	3	New
X1831705	X18317	DS	√		65.439	-63.29	2005-09-22	2000	Capture	M	8	New
X1831805	X18318	DS	√		65.4173	-63.28	2005-09-22	2000	Capture	M	10	New
X1831905	X18319	DS	√		65.3498	-63.28	2005-09-22	2000	Capture	F	5	New
X1832005	X18320	DS	√		65.5998	-63.24	2005-09-22	2000	Capture	M	15	New
X1832105	X18321	DS	√		65.3607	-63.4	2005-09-22	2000	Capture	M	18	New
X1832205	X18322	DS	√		65.3213	-63.42	2005-09-22	2000	Capture	M	12	New
X1832305	X18323	DS	√		65.3165	-63.41	2005-09-22	2000	Capture	M	7	New
X1517405	X15174	BB	√		66.4078	-62.0005	2005-09-23	2000	Capture	M	13	New
X1832405	X18324	DS	√		65.7003	-62.73	2005-09-23	2000	Capture	M	12	New
X1832505	X18325	BB	√		66.0242	-62.325	2005-09-23	2000	Capture	M	16	New
X1832605	X18326	BB	√		66.5395	-61.6928	2005-09-23	2000	Capture	M	13	New
X1832705	X18327	BB	√		66.5395	-61.6928	2005-09-23	2000	Capture	F	14	New
X1833005	X18330	BB	√		66.6198	-61.3127	2005-09-23	2000	Capture	M	12	New
X1833105	X18331	BB	√		66.6198	-61.3127	2005-09-23	2000	Capture	M	8	New
X1833305	X18333	BB	√	√	66.565	-61.3898	2005-09-23	2000	Capture	M	10	New
X1833405	X18334	BB	√		66.5497	-61.445	2005-09-23	2000	Capture	M	9	New
X1833505	X18335	BB	√		66.5497	-61.445	2005-09-23	2000	Capture	F	3	New
X1833605	X18336	BB	√	√	66.6028	-62.0862	2005-09-23	2000	Capture	M	15	New
X1833705	X18337	BB	√		66.61	-62.028	2005-09-23	2000	Capture	M	5	New
X1833805	X18338	BB	√		66.6372	-61.9762	2005-09-23	2000	Capture	M	14	New
X1833905	X18339	BB	√		66.4317	-61.872	2005-09-23	2000	Capture	M	11	New
X1834005	X18340	BB	√		66.4062	-62.2912	2005-09-23	2000	Capture	M	6	New
X1834105	X18341	DS	√		65.725	-62.91	2005-09-24	2000	Capture	M	13	New
X1834205	X18342	DS	√		65.725	-62.91	2005-09-24	2000	Capture	F	U	New
X1834505	X18345	BB	√		66.407	-62.7043	2005-09-24	2000	Capture	M	10	New
X1834605	X18346	BB	√		66.407	-62.7043	2005-09-24	2000	Capture	M	8	New
X1834705	X18347	BB	√		66.2693	-62.4112	2005-09-24	2000	Capture	M	Adult	New
X1834805	X18348	BB	√		66.2093	-62.47	2005-09-24	2000	Capture	F	11	New
X1834905	X18349	BB	√		66.268	-62.2895	2005-09-24	2000	Capture	M	9	New
X1835005	X18350	BB	√		66.2767	-62.0787	2005-09-24	2000	Capture	M	6	New
X1835105	X18351	BB	√		66.3675	-61.9175	2005-09-24	2000	Capture	M	22	New
X1835205	X18352	BB	√		66.4075	-61.9748	2005-09-24	2000	Capture	M	7	New
X1835305	X18353	BB	√		66.4053	-61.6257	2005-09-24	2000	Capture	M	Adult	New
X1835405	X18354	BB	√		66.3735	-61.5152	2005-09-24	2000	Capture	M	Adult	New
X1835505	X18355	BB	√		66.3433	-61.5997	2005-09-24	2000	Capture	M	10	New
X1835905	X18359	BB	√		66.3485	-62.2033	2005-09-24	2000	Capture	F	7	New
X1836005	X18360	BB	√		66.3485	-62.2033	2005-09-24	2000	Capture	M	5	New
X1038005	X10380	DS	√		65.89	-62.16	2005-09-25	2000	Capture	F	16	New
X1835605	X18356	BB	√		66.2808	-61.7895	2005-09-25	2000	Capture	M	15	New
X1835705	X18357	BB	√		66.3275	-61.7583	2005-09-25	2000	Capture	M	6	New
X1835805	X18358	BB	√		66.2893	-61.8483	2005-09-25	2000	Capture	F	8	New
X1836105	X18361	BB	√		66.1022	-62.7842	2005-09-25	2000	Capture	M	6	New
X1836205	X18362	BB	√		66.1312	-62.8952	2005-09-25	2000	Capture	M	3	New
X1836305	X18363	DS	√		65.9162	-62.43	2005-09-25	2000	Capture	F	6	New
X1836405	X18364	DS	√		65.8938	-62.39	2005-09-25	2000	Capture	M	6	New
X1836505	X18365	DS	√		65.8738	-62.3	2005-09-25	2000	Capture	F	7	New
X1836605	X18366	DS	√		65.8602	-62.16	2005-09-25	2000	Capture	F	5	New
X1836705	X18367	DS	√		65.8602	-62.16	2005-09-25	2000	Capture	F	5	New
X1836805	X18368	DS	√		65.8602	-62.16	2005-09-25	2000	Capture	F	17	New
X1837105	X18371	DS	√		65.89	-62.16	2005-09-25	2000	Capture	F	5	New
X1837205	X18372	DS	√		65.7983	-62.35	2005-09-25	2000	Capture	M	11	New
X1837305	X18373	DS	√		65.7983	-62.35	2005-09-25	2000	Capture	F	9	New
X1837405	X18374	DS	√		65.7985	-62.53	2005-09-25	2000	Capture	M	6	New
X1837605	X18376	DS	√		65.8138	-62.53	2005-09-25	2000	Capture	F	4	New
X1837705	X18377	DS	√		65.9105	-62.84	2005-09-26	2000	Capture	F	5	New
X1838005	X18380	DS	√		65.8888	-62.85	2005-09-26	2000	Capture	F	11	New
X1838105	X18381	DS	√		65.65	-62.32	2005-09-26	2000	Capture	M	15	New
X1838205	X18382	DS	√		65.6608	-62.4	2005-09-26	2000	Capture	M	9	New
X1838305	X18383	DS	√		65.6608	-62.4	2005-09-26	2000	Capture	M	11	New
X1838405	X18384	DS	√		65.6188	-62.44	2005-09-26	2000	Capture	F	10	New
X1838605	X18386	DS	√		65.6268	-62.47	2005-09-26	2000	Capture	M	16	New
X1838705	X18387	DS	√		65.2673	-63.04	2005-09-26	2000	Capture	M	6	New
X1838805	X18388	DS	√		65.3158	-63.27	2005-09-26	2000	Capture	F	11	New
X1839005	X18390	DS	√		65.303	-63.3	2005-09-26	2000	Capture	M	5	New
X1839105	X18391	DS	√		65.303	-63.3	2005-09-26	2000	Capture	F	17	New
X1839205	X18392	DS	√		65.2777	-63.3	2005-09-26	2000	Capture	M	15	New
X1839305	X18393	DS	√		64.9305	-63.63	2005-09-26	2000	Capture	F	16	New
X1839405	X18394	DS	√		64.9277	-63.64	2005-09-26	2000	Capture	M	5	New
X1839505	X18395	DS	√		65.0757	-63.44	2005-09-26	2000	Capture	M	7	New
X1839605	X18396	DS	√	√	65.2878	-63.3847	2005-09-27	2000	Capture	F	13	New
X1839805	X18398	DS	√		65.2655	-63.47	2005-09-27	2000	Capture	M	7	New
X1839905	X18399	DS	√		65.2495	-63.27	2005-09-27	2000	Capture	M	17	New
X1840005	X18400	DS	√		65.1857	-63.34	2005-09-27	2000	Capture	M	4	New
X1840105	X18401	DS	√		65.1102	-63.42	2005-09-27	2000	Capture	M	4	New
X1840205	X18402	DS	√		64.9937	-63.59	2005-09-27	2000	Capture	M	5	New
X1840305	X18403	DS	√		64.9683	-63.78	2005-09-27	2000	Capture	M	Subadult	New
X1840405	X18404	DS	√		65.0338	-63.81	2005-09-27	2000	Capture	F	Adult	New
X1840505	X18405	DS	√		65.0583	-63.83	2005-09-27	2000	Capture	F	5	New
X1840605	X18406	DS	√		65.0583	-63.83	2005-09-27	2000	Capture	M	18	New
X1840705	X18407	DS	√		65.191	-63.81	2005-09-27	2000	Capture	M	8	New
X1840805	X18408	DS	√		65.6437	-63.21	2005-09-27	2000	Capture	M	8	New
X1840905	X18409	DS	√		65.2157	-63.79	2005-09-27	2000	Capture	M	3	New
X1841005	X18410	DS	√		65.1865	-63.82	2005-09-27	2000	Capture	M	10	New
X1841105	X18411	DS	√		65.1865	-63.82	2005-09-27	2000	Capture	M	12	New
X1841205	X18412	DS	√		65.1732	-64.12	2005-09-27	2000	Capture	M	12	New
X1841305	X18413	DS	√		65.1732	-64.12	2005-09-27	2000	Capture	M	6	New
X1841405	X18414	DS	√		62.0813	-67.31	2005-10-01	2000	Capture	M	Subadult	New
X1841505	X18415	DS	√		62.0432	-66.94	2005-10-01	2000	Capture	F	12	New
X1841805	X18418	DS	√		62.0295	-66.88	2005-10-01	2000	Capture	M	25	New
X1841905	X18419	DS	√		62.0295	-66.88	2005-10-01	2000	Capture	F	6	New
X1842005	X18420	DS	√		62.0295	-66.88	2005-10-01	2000	Capture	M	9	New
X1842105	X18421	DS	√		61.8792	-66.12	2005-10-01	2000	Capture	M	9	New
X1842205	X18422	DS	√		61.8857	-66	2005-10-01	2000	Capture	F	10	New
X1842405	X18424	DS	√	√	61.8295	-65.7788	2005-10-01	2000	Capture	M	11	New
X1842505	X18425	DS	√		61.9992	-66.06	2005-10-01	2000	Capture	M	7	New
X1842705	X18427	DS	√		62.102	-66.12	2005-10-01	2000	Capture	M	14	New
X1862106	X18621	DS	√		60.1623	-64.269	2006-08-03	2000	Capture	M	14	New
X1860006	X18600	DS	√		59.2557	-63.4943	2006-08-04	2000	Capture	M	6	New
X1860306	X18603	DS	√		59.2527	-63.7458	2006-08-04	2000	Capture	F	10	New
X1860606	X18606	DS	√		59.3898	-63.922	2006-08-04	2000	Capture	M	6	New
X1860706	X18607	DS	√		59.4995	-63.7358	2006-08-04	2000	Capture	M	2	New
X1860906	X18609	DS	√		59.4648	-63.6905	2006-08-04	2000	Capture	F	8	New
X1861206	X18612	DS	√		60.4215	-64.8265	2006-08-04	2000	Capture	M	2	New
X1861306	X18613	DS	√	√	60.2917	-64.4097	2006-08-05	2000	Capture	M	4	New
X1861406	X18614	DS	√		60.2477	-64.3855	2006-08-05	2000	Capture	M	9	New
X1861506	X18615	DS	√	√	60.2407	-64.2898	2006-08-05	2000	Capture	F	8	New
X1861706	X18617	DS	√		60.2407	-64.2898	2006-08-05	2000	Capture	F		New
X1861806	X18618	DS	√		60.184	-64.3182	2006-08-05	2000	Capture	F	2	New
X1861906	X18619	DS	√		60.1618	-64.301	2006-08-05	2000	Capture	M	2	New
X1862006	X18620	DS	√	√	60.1623	-64.269	2006-08-05	2000	Capture	M	17	New
X1862206	X18622	DS	√		59.9945	-64.2582	2006-08-05	2000	Capture	M	6	New
X1862306	X18623	DS	√		60.414	-64.8188	2006-08-06	2000	Capture	M	2	New
X1862406	X18624	DS	√	√	60.3367	-64.501	2006-08-06	2000	Capture	M	14	New
X1862706	X18627	DS	√		60.2577	-64.7198	2006-08-06	2000	Capture	M	6	New
X1862806	X18628	DS	√		60.2577	-64.7198	2006-08-06	2000	Capture	M	5	New
X1863006	X18630	DS	√		60.2597	-64.5412	2006-08-06	2000	Capture	M	1	New
X1863106	X18631	DS	√		60.0861	-64.3842	2006-08-06	2000	Capture	M	8	New
X1863206	X18632	DS	√		60.0861	-64.3842	2006-08-06	2000	Capture	F	1	New
X1863306	X18633	DS	√	√	60.0861	-64.3842	2006-08-06	2000	Capture	M	6	New
X1863406	X18634	DS	√		60.1712	-64.5425	2006-08-06	2000	Capture	F	7	New
X1863506	X18635	DS	√		60.1712	-64.5425	2006-08-06	2000	Capture	F	11	New
X1863806	X18638	DS	√	√	60.1965	-64.5065	2006-08-06	2000	Capture	F	4	New
X1864106	X18641	DS	√	√	60.2061	-64.4325	2006-08-06	2000	Capture	F	5	New
X1864406	X18644	DS	√	√	60.2213	-64.3952	2006-08-06	2000	Capture	F	3	New
X1864506	X18645	DS	√		60.1957	-64.4302	2006-08-06	2000	Capture	M	2	New
X1864806	X18648	DS	√		60.4945	-64.8538	2006-08-07	2000	Capture	F	7	New
X1865506	X18655	DS	√		60.4908	-64.811	2006-08-07	2000	Capture	M	2	New
X1865606	X18656	DS	√		60.4738	-64.6997	2006-08-07	2000	Capture	M	5	New
X1865706	X18657	DS	√		60.5703	-64.6097	2006-08-07	2000	Capture	M	3	New
X1865806	X18658	DS	√		60.5617	-64.6117	2006-08-07	2000	Capture	M	23	New
X1865906	X18659	DS	√		60.6437	-64.7127	2006-08-07	2000	Capture	M	3	New
X1866006	X18660	DS	√		60.6647	-64.7243	2006-08-07	2000	Capture	M	5	New
X1866106	X18661	DS	√		60.6607	-64.7468	2006-08-07	2000	Capture	M	6	New
X1866206	X18662	DS	√		60.6607	-64.7468	2006-08-07	2000	Capture	F	4	New
X1866306	X18663	DS	√		60.6547	-64.7618	2006-08-07	2000	Capture	F	6	New
X1866406	X18664	DS	√		60.613	-64.7485	2006-08-07	2000	Capture	M	9	New
X1866506	X18665	DS	√		60.5993	-64.766	2006-08-07	2000	Capture	M	3	New
X1866606	X18666	DS	√		60.6188	-64.7427	2006-08-07	2000	Capture	M	Subadult	New
X1866806	X18668	DS	√	√	60.685	-64.6485	2006-08-07	2000	Capture	F	7	New
X1866906	X18669	DS	√		60.3292	-64.5898	2006-08-08	2000	Capture	F	2	New
X1867006	X18670	DS	√		60.3292	-64.5898	2006-08-08	2000	Capture	M	12	New
X1867206	X18672	DS	√		60.177	-64.382	2006-08-08	2000	Capture	M	12	New
X1867306	X18673	DS	√		60.177	-64.382	2006-08-08	2000	Capture	M	16	New
X1867406	X18674	DS	√		60.1007	-64.4163	2006-08-08	2000	Capture	M	6	New
X1867506	X18675	DS	√		60.0808	-64.3243	2006-08-08	2000	Capture	M	2	New
X1867606	X18676	DS	√		60.0763	-64.4228	2006-08-08	2000	Capture	F	3	New
X1867706	X18677	DS	√		60.0463	-64.3592	2006-08-08	2000	Capture	M	8	New
X1867806	X18678	DS	√		60.057	-64.4028	2006-08-08	2000	Capture	M	3	New
X1867906	X18679	DS	√		60.0318	-64.3773	2006-08-08	2000	Capture	F	5	New
X1868106	X18681	DS	√	√	59.9793	-64.3983	2006-08-08	2000	Capture	M	23	New
X1868406	X18684	DS	√		59.9558	-64.4052	2006-08-08	2000	Capture	F	5	New
X1868706	X18687	DS	√	√	59.9523	-64.3967	2006-08-08	2000	Capture	F	6	New
X1868806	X18688	DS	√		59.9383	-64.4022	2006-08-08	2000	Capture	F	5	New
X1868906	X18689	DS	√		59.9242	-64.369	2006-08-08	2000	Capture	F	11	New
X1869006	X18690	DS	√		59.9198	-64.4052	2006-08-08	2000	Capture	F	5	New
X1869206	X18692	DS	√		59.894	-64.5195	2006-08-08	2000	Capture	F	21	New
X1869506	X18695	DS	√		59.9392	-64.3657	2006-08-08	2000	Capture	F	Adult	New
X1869706	X18697	DS	√		60.6745	-64.6655	2006-08-09	2000	Capture	M	2	New
X1869806	X18698	DS	√		60.6665	-64.577	2006-08-09	2000	Capture	M	3	New
X1869906	X18699	DS	√		60.4707	-64.6255	2006-08-09	2000	Capture	M	3	New
X1870006	X18700	DS	√		60.4385	-64.4867	2006-08-09	2000	Capture	M	6	New
X1870106	X18701	DS	√		60.4433	-64.5025	2006-08-09	2000	Capture	M	2	New
X1870206	X18702	DS	√		60.3518	-64.4742	2006-08-09	2000	Capture	F	2	New
X1870306	X18703	DS	√	√	60.049	-64.2817	2006-08-09	2000	Capture	M	5	New
X1870406	X18704	DS	√		59.9743	-64.3513	2006-08-09	2000	Capture	F	6	New
X1870706	X18707	DS	√		59.9743	-64.3513	2006-08-09	2000	Capture	F	13	New
X1870906	X18709	DS	√	√	59.9082	-64.4465	2006-08-09	2000	Capture	F	25	New
X1871006	X18710	DS	√		59.9747	-65.1428	2006-08-09	2000	Capture	F	16	New
X1871306	X18713	DS	√		60.0137	-65.1108	2006-08-09	2000	Capture	F	3	New
X1871406	X18714	DS	√	√	60.0792	-65.0623	2006-08-09	2000	Capture	F	2	New
X1871506	X18715	DS	√	√	60.0917	-64.9623	2006-08-09	2000	Capture	F	3	New
X1871606	X18716	DS	√		60.1995	-64.9492	2006-08-09	2000	Capture	F	2	New
X1871706	X18717	DS	√		60.1995	-64.9492	2006-08-09	2000	Capture	M	8	New
X1871806	X18718	DS	√		60.1995	-64.9492	2006-08-09	2000	Capture	F	4	New
X1871906	X18719	DS	√		60.3253	-64.7847	2006-08-11	2000	Capture	F	6	New
X1801106	X18011	DS	√		59.7925	-64.0967	2006-08-12	2000	Capture	M	2	New
X1872206	X18722	DS	√		59.8627	-64.1707	2006-08-12	2000	Capture	M	3	New
X1872306	X18723	DS	√		59.824	-64.187	2006-08-12	2000	Capture	F	7	New
X1872606	X18726	DS	√	√	59.7995	-64.1352	2006-08-12	2000	Capture	F	Adult	New
X1872906	X18729	DS	√		59.7625	-64.1772	2006-08-12	2000	Capture	M	3	New
X1873006	X18730	DS	√		59.7845	-64.1672	2006-08-12	2000	Capture	M	3	New
X1873206	X18732	DS	√		60.5845	-68.0643	2006-08-15	2000	Capture	F	Subadult	New
X1873306	X18733	DS	√		60.5747	-68.0235	2006-08-15	2000	Capture	F	3	New
X1873406	X18734	DS	√		60.5805	-68.0005	2006-08-15	2000	Capture	F	10	New
X1873706	X18737	DS	√		60.5675	-67.9927	2006-08-15	2000	Capture	F	6	New
X1874006	X18740	DS	√		60.3617	-68.3618	2006-08-15	2000	Capture	M	2	New
X1874106	X18741	DS	√	√	60.3012	-68.4142	2006-08-15	2000	Capture	M	3	New
X1874206	X18742	DS	√	√	60.2205	-68.3777	2006-08-15	2000	Capture	M	4	New
X1874306	X18743	DS	√	√	60.1998	-68.3792	2006-08-15	2000	Capture	M	7	New
X1874406	X18744	DS	√	√	60.1998	-68.3792	2006-08-15	2000	Capture	F	8	New
X1874706	X18747	DS	√		60.5572	-67.975	2006-08-16	2000	Capture	M	11	New
X1875006	X18750	DS	√		62.5342	-64.1503	2006-08-16	2000	Capture	M	Adult	New
X1895006	X18950	DS	√		60.5212	-67.9342	2006-08-16	2000	Capture	F	5	New
X1895206	X18952	DS	√		60.449	-67.8493	2006-08-16	2000	Capture	M	3	New
X1895306	X18953	DS	√		60.4927	-67.8748	2006-08-16	2000	Capture	F	1	New
X1895406	X18954	DS	√		60.4927	-67.8748	2006-08-16	2000	Capture	F	2	New
X1895506	X18955	DS	√		60.4767	-67.8822	2006-08-16	2000	Capture	F	7	New
X1895706	X18957	DS	√		60.4452	-68.1892	2006-08-16	2000	Capture	M	6	New
X1895806	X18958	DS	√	√	60.227	-68.4247	2006-08-16	2000	Capture	F	2	New
X1895906	X18959	DS	√	√	60.2353	-68.2605	2006-08-16	2000	Capture	M	6	New
X1896006	X18960	DS	√		60.2652	-68.1722	2006-08-16	2000	Capture	M	12	New
X1896106	X18961	DS	√	√	60.3025	-68.0148	2006-08-16	2000	Capture	M	10	New
X1896206	X18962	DS	√	√	60.3063	-68.064	2006-08-16	2000	Capture	M	6	New
X1896306	X18963	DS	√	√	60.3063	-68.064	2006-08-16	2000	Capture	M	13	New
X1896406	X18964	DS	√		60.3377	-67.9978	2006-08-16	2000	Capture	M	14	New
X1896506	X18965	DS	√	√	60.3507	-68.0097	2006-08-17	2000	Capture	M	9	New
X1896606	X18966	DS	√		60.363	-67.943	2006-08-17	2000	Capture	M	2	New
X1896706	X18967	DS	√		60.3803	-67.908	2006-08-17	2000	Capture	M	6	New
X1896806	X18968	DS	√		60.4153	-67.8655	2006-08-17	2000	Capture	F	16	New
X1897106	X18971	DS	√	√	60.4612	-67.9983	2006-08-17	2000	Capture	M	20	New
X1897206	X18972	DS	√	√	60.4537	-68.0635	2006-08-17	2000	Capture	M	6	New
X1897306	X18973	DS	√	√	60.4537	-68.0635	2006-08-17	2000	Capture	M	5	New
X1897406	X18974	DS	√		60.4355	-69.7535	2006-08-18	2000	Capture	F	Adult	New
X1897706	X18977	DS	√	√	60.4355	-69.7535	2006-08-18	2000	Capture	M	3	New
X1897806	X18978	FB	√		62.2327	-68.15	2006-08-18	2000	Capture	M	17	New
X1897906	X18979	FB	√		62.206	-67.97	2006-08-18	2000	Capture	F	16	New
X1898106	X18981	FB	√		62.1335	-67.88	2006-08-18	2000	Capture	M	11	New
X1898006	X18980	FB	√		62.1192	-67.85	2006-08-19	2000	Capture	M	3	New
X1898206	X18982	FB	√		62.1508	-68.05	2006-08-19	2000	Capture	M	3	New
X1898306	X18983	FB	√		62.171	-67.56	2006-08-19	2000	Capture	F	5	New
X1898606	X18986	FB	√		62.1495	-67.5	2006-08-19	2000	Capture	F	7	New
X1898706	X18987	FB	√		62.0985	-67.56	2006-08-19	2000	Capture	M	8	New
X1898906	X18989	FB	√		62.0985	-67.56	2006-08-19	2000	Capture	M	7	New
X1899006	X18990	FB	√		62.0985	-67.56	2006-08-19	2000	Capture	M	14	New
X1899106	X18991	FB	√		62.1073	-67.62	2006-08-19	2000	Capture	F	11	New
X1899406	X18994	DS	√		62.0815	-67.37	2006-08-19	2000	Capture	M	13	New
X1899506	X18995	DS	√		62.0773	-67.36	2006-08-19	2000	Capture	M	14	New
X1899606	X18996	DS	√		62.0773	-67.36	2006-08-19	2000	Capture	M	10	New
X1899706	X18997	DS	√		62.0773	-67.36	2006-08-19	2000	Capture	M	10	New
X1899806	X18998	DS	√		62.1357	-67.34	2006-08-19	2000	Capture	F	3	New
X1850106	X18501	DS	√		62.8403	-67.15	2006-08-22	2000	Capture	F	3	New
X1850306	X18503	DS	√		62.5498	-66.54	2006-08-22	2000	Capture	F	2	New
X1850806	X18508	DS	√		62.4277	-66.42	2006-08-22	2000	Capture	M	2	New
X1851306	X18513	DS	√		62.3718	-66.36	2006-08-22	2000	Capture	M	2	New
X1899906	X18999	DS	√		63.0895	-67.6028	2006-08-22	2000	Capture	F	6	New
X1852206	X18522	DS	√		62.3337	-66.29	2006-08-23	2000	Capture	F	5	New
X1852306	X18523	DS	√		62.3333	-66.24	2006-08-23	2000	Capture	F	6	New
X1890106	X18901	DS	√		62.2292	-66.11	2006-08-23	2000	Capture	M	2	New
X1890206	X18902	DS	√		62.2478	-66.07	2006-08-23	2000	Capture	F	2	New
X1890306	X18903	DS	√		62.238	-66.07	2006-08-23	2000	Capture	M	5	New
X1890406	X18904	DS	√		62.223	-66.03	2006-08-23	2000	Capture	F	3	New
X1890506	X18905	DS	√		62.2438	-66	2006-08-23	2000	Capture	M	12	New
X1890606	X18906	DS	√		62.246	-65.99	2006-08-23	2000	Capture	M	4	New
X1890706	X18907	DS	√		61.9125	-65.04	2006-08-24	2000	Capture	M	10	New
X1890806	X18908	DS	√		61.9253	-65.01	2006-08-24	2000	Capture	M	3	New
X1891106	X18911	DS	√		61.4553	-64.74	2006-08-24	2000	Capture	F	8	New
X1891406	X18914	DS	√		61.4838	-64.68	2006-08-24	2000	Capture	F	1	New
X1891506	X18915	DS	√		61.4358	-64.72	2006-08-24	2000	Capture	F	3	New
X1891606	X18916	DS	√		61.394	-64.79	2006-08-24	2000	Capture	F	8	New
X1891706	X18917	DS	√		61.3522	-64.83	2006-08-24	2000	Capture	F	2	New
X1892006	X18920	DS	√		61.3665	-64.74	2006-08-25	2000	Capture	F	8	New
X1892106	X18921	DS	√		61.3665	-64.74	2006-08-25	2000	Capture	F	2	New
X1892206	X18922	DS	√		61.3568	-64.73	2006-08-25	2000	Capture	F	4	New
X1892306	X18923	DS	√	√	61.336	-64.7422	2006-08-25	2000	Capture	F	8	New
X1892506	X18925	DS	√		61.3407	-64.77	2006-08-25	2000	Capture	M	6	New
X1892606	X18926	DS	√		61.3525	-64.81	2006-08-25	2000	Capture	M	9	New
X1892806	X18928	DS	√		61.3712	-64.94	2006-08-25	2000	Capture		2	New
X1893106	X18931	DS	√		61.459	-65.05	2006-08-25	2000	Capture	M	2	New
X1893206	X18932	DS	√		61.4532	-65.08	2006-08-25	2000	Capture	M	16	New
X1893306	X18933	DS	√	√	61.6165	-64.7738	2006-08-25	2000	Capture	M	3	New
X1893406	X18934	DS	√		61.6223	-64.77	2006-08-25	2000	Capture	M	5	New
X1893506	X18935	DS	√		61.6718	-64.91	2006-08-26	2000	Capture	F	10	New
X1893806	X18938	DS	√	√	61.6687	-64.9495	2006-08-26	2000	Capture	F	4	New
X1893906	X18939	DS	√		61.6687	-64.95	2006-08-26	2000	Capture	M	4	New
X1894006	X18940	DS	√		61.6962	-65.08	2006-08-26	2000	Capture	F	16	New
X1894106	X18941	DS	√		61.6905	-65.22	2006-08-26	2000	Capture	F	3	New
X1894206	X18942	DS	√		61.6853	-65.3	2006-08-26	2000	Capture	F	15	New
X1894406	X18944	DS	√		61.5292	-65.25	2006-08-26	2000	Capture	M	3	New
X1894506	X18945	DS	√		61.4547	-65.12	2006-08-26	2000	Capture	F	1	New
X1880006	X18800	DS	√		61.8123	-65.81	2006-08-27	2000	Capture	M	3	New
X1880106	X18801	DS	√		61.845	-65.73	2006-08-27	2000	Capture	F	Adult	New
X1880206	X18802	DS	√		61.8038	-65.9	2006-08-27	2000	Capture	M	9	New
X1880406	X18804	DS	√		61.9938	-66.04	2006-08-27	2000	Capture	F	3	New
X1880506	X18805	DS	√		61.9938	-66.04	2006-08-27	2000	Capture	F	10	New
X1880606	X18806	DS	√		62.0143	-66.06	2006-08-27	2000	Capture	F	9	New
X1880706	X18807	DS	√		62.0347	-66.05	2006-08-27	2000	Capture	M	12	New
X1881006	X18810	DS	√		62.0742	-66.06	2006-08-27	2000	Capture	F	3	New
X1894706	X18947	DS	√		61.6475	-65.04	2006-08-27	2000	Capture	F	13	New
X1894806	X18948	DS	√		61.7003	-65.35	2006-08-27	2000	Capture	F	3	New
X1208906	X12089	DS	√		61.934	-66.49	2006-08-28	2000	Capture	M	16	New
X1881406	X18814	DS	√		61.8835	-65.99	2006-08-28	2000	Capture	M	7	New
X1881506	X18815	DS	√		61.8763	-66.17	2006-08-28	2000	Capture	F	4	New
X1881606	X18816	DS	√		61.8805	-66.22	2006-08-28	2000	Capture	F	3	New
X1881706	X18817	DS	√		61.8912	-66.33	2006-08-28	2000	Capture	F	6	New
X1881906	X18819	DS	√		61.9005	-66.39	2006-08-28	2000	Capture	M	4	New
X1853806	X18538	DS	√		61.9042	-66.36	2006-08-29	2000	Capture	F	3	New
X1853906	X18539	DS	√		61.9042	-66.36	2006-08-29	2000	Capture	M	1	New
X1854206	X18542	DS	√		62.0215	-66.77	2006-08-29	2000	Capture	M	4	New
X1881106	X18811	DS	√		61.8167	-65.74	2006-08-29	2000	Capture	F	8	New
X1882006	X18820	DS	√	√	62.0437	-66.8868	2006-08-29	2000	Capture	M	Adult	New
X1882106	X18821	DS	√		62.013	-66.88	2006-08-29	2000	Capture	M	Adult	New
X1882206	X18822	DS	√		62.3007	-66.33	2006-09-01	2000	Capture	F	5	New
X1882606	X18826	DS	√		62.2695	-66.24	2006-09-01	2000	Capture	F	13	New
X1882706	X18827	DS	√		62.239	-65.96	2006-09-01	2000	Capture	M	8	New
X1882806	X18828	DS	√		62.2037	-65.91	2006-09-01	2000	Capture	M	14	New
X1882906	X18829	DS	√		62.0905	-65.88	2006-09-01	2000	Capture	M	11	New
X1883006	X18830	DS	√		63.0172	-66.9112	2006-09-05	2000	Capture	F	4	New
X1883106	X18831	DS	√		62.942	-66.0792	2006-09-05	2000	Capture	F	7	New
X1883306	X18833	DS	√		62.9155	-66.0293	2006-09-05	2000	Capture	M	4	New
X1883406	X18834	DS	√		62.8742	-65.7495	2006-09-05	2000	Capture	F	2	New
X1883506	X18835	DS	√		62.963	-65.703	2006-09-05	2000	Capture	M	3	New
X1883606	X18836	DS	√	√	62.839	-65.12	2006-09-05	2000	Capture	F	9	New
X1883706	X18837	DS	√	√	63.3027	-69.986	2006-09-10	2000	Capture	F	8	New
X1883906	X18839	FB	√		63.3027	-69.986	2006-09-10	2000	Capture	F	11	New
X1884006	X18840	DS	√	√	63.278	-65.0843	2006-09-10	2000	Capture	F	5	New
X1884406	X18844	DS	√		63.1052	-64.7678	2006-09-10	2000	Capture	F	8	New
X1884806	X18848	DS	√		63.089	-64.8628	2006-09-10	2000	Capture	F	7	New
X1885006	X18850	DS	√		62.9535	-64.6995	2006-09-10	2000	Capture	M	12	New
X1885106	X18851	DS	√		62.9535	-64.6995	2006-09-10	2000	Capture	M	10	New
X1885206	X18852	DS	√		62.9535	-64.6995	2006-09-10	2000	Capture	M	17	New
X1885306	X18853	DS	√		63.2885	-64.6027	2006-09-11	2000	Capture	F	10	New
X1885506	X18855	DS	√		63.4225	-64.563	2006-09-11	2000	Capture	F	12	New
X1885606	X18856	DS	√		63.4225	-64.563	2006-09-11	2000	Capture	F	3	New
X1885706	X18857	DS	√		63.3833	-64.853	2006-09-11	2000	Capture	M	5	New
X1885806	X18858	DS	√		63.5565	-64.5555	2006-09-11	2000	Capture	F	4	New
X1885906	X18859	DS	√		63.6787	-64.678	2006-09-11	2000	Capture	F	8	New
X1886106	X18861	DS	√		63.6418	-64.6232	2006-09-11	2000	Capture	F	6	New
X1886306	X18863	DS	√		63.7735	-64.5485	2006-09-11	2000	Capture	F	3	New
X1886506	X18865	DS	√		62.9078	-64.5962	2006-09-13	2000	Capture	M	7	New
X1886706	X18867	DS	√		63.2822	-64.047	2006-09-13	2000	Capture	M	3	New
X1886806	X18868	DS	√		63.2822	-64.047	2006-09-13	2000	Capture	M	15	New
X1886906	X18869	DS	√		63.3585	-64.2503	2006-09-13	2000	Capture	M	3	New
X1887006	X18870	DS	√	√	62.9805	-64.7725	2006-09-14	2000	Capture	M	8	New
X1887106	X18871	DS	√		62.9538	-64.7697	2006-09-14	2000	Capture	M	13	New
X1887406	X18874	DS	√		62.8992	-65.0607	2006-09-14	2000	Capture	M	11	New
X1887606	X18876	DS	√		62.922	-64.9983	2006-09-15	2000	Capture	M	3	New
X1887706	X18877	DS	√		62.8763	-65.064	2006-09-15	2000	Capture	M	7	New
X1887806	X18878	DS	√		62.9398	-65.1298	2006-09-15	2000	Capture	F	6	New
X1887906	X18879	DS	√		62.9928	-65.1015	2006-09-15	2000	Capture	F	8	New
X1888206	X18882	DS	√		62.9725	-65.103	2006-09-15	2000	Capture	F	2	New
X1888306	X18883	DS	√		62.9142	-65.1875	2006-09-15	2000	Capture	M	3	New
X1888406	X18884	DS	√		62.8447	-65.1397	2006-09-15	2000	Capture	M	14	New
X1888606	X18886	DS	√		62.7453	-65.0013	2006-09-15	2000	Capture	F	3	New
X1888706	X18887	DS	√		62.726	-64.942	2006-09-16	2000	Capture	M	Adult	New
X1889106	X18891	DS	√		62.5755	-65.0262	2006-09-16	2000	Capture	M	Adult	New
X1889306	X18893	DS	√		62.5238	-65.0223	2006-09-16	2000	Capture	F	7	New
X1889406	X18894	DS	√		62.4932	-64.4643	2006-09-16	2000	Capture	M	3	New
X1889506	X18895	DS	√		62.5427	-64.3072	2006-09-16	2000	Capture	F	Adult	New
X1889606	X18896	DS	√		62.5167	-64.3005	2006-09-16	2000	Capture	M	Adult	New
X1889806	X18898	DS	√		62.5167	-64.1617	2006-09-16	2000	Capture	M	Adult	New
X1889906	X18899	DS	√		62.5297	-64.148	2006-09-16	2000	Capture	M	Adult	New
X1875106	X18751	DS	√		62.5033	-65.037	2006-09-17	2000	Capture	M	Subadult	New
X1875206	X18752	DS	√		62.5398	-64.6377	2006-09-17	2000	Capture	M	8	New
X1875706	X18757	DS	√		62.4332	-64.3597	2006-09-17	2000	Capture	F	6	New
X1876106	X18761	DS	√		62.5395	-64.1802	2006-09-17	2000	Capture	M	Adult	New
X1876406	X18764	DS	√		62.3548	-64.6335	2006-09-18	2000	Capture	F	Adult	New
X1876606	X18766	DS	√		62.4938	-64.8475	2006-09-18	2000	Capture	M	20	New
X1876706	X18767	DS	√	√	62.7618	-63.8543	2006-09-18	2000	Capture	M	Adult	New
X1876806	X18768	DS	√		62.9303	-63.7092	2006-09-18	2000	Capture	M	12	New
X1877206	X18772	DS	√		63.5677	-64.3268	2006-09-18	2000	Capture	F	12	New
X1877506	X18775	DS	√		63.6423	-64.3223	2006-09-18	2000	Capture	F	8	New
X1877706	X18777	DS	√		63.4063	-64.3343	2006-09-18	2000	Capture	F	Adult	New
X1877806	X18778	DS	√		63.4597	-64.3408	2006-09-19	2000	Capture	M	6	New
[truncated: 867 more rows]
